# Supplementary material for: Computational evidence for an early, amplified systemic inflammation program in polytrauma patients with severe extremity injuries
Source: PLoS One. 2019 Jun 4;14(6):e0217577. doi: 10.1371/journal.pone.0217577 (PMC6548366; doi:10.1371/journal.pone.0217577)
Supplement: S1 Table — Trauma patients were recruited following IRB approval and informed consent. Plasma was obtained at multiple time points and analyzed for the presence of 27 inflammatory mediators in highly-matched sub-cohorts of patients with severe vs. mild/moderate extremity injury as described in the Materials and Methods. (XLSX) [file pone.0217577.s003.xlsx]

## Sheet: Mild-Mod Data
Patient	time	IL-22	IL-9	IL-33	IL-21	IL-23	IL-17E/IL-25	ST2	IL-1b	IL-5	IFN-a	IP-10	IL-1RA	IL-6	IL-13	IFN-g	MIG	IL-2	IL-7	IL-15	GM-CSF	Eotaxin	sIL-2Ra	IL-8	IL-17	MIP-1a	IL-4	IL-10	TNF-a	MIP-1b	MCP-1	NO2-/NO3 -
1	h4	812	0	0	3.04	0	0	27589.1	436.693	167.334	257.27	210.851	2659.32	121.789	64.6463	253.634	346.102	82.9749	1177.45	355.671	273.791	130.045	1716.96	122.341	255.84	286.288	173.102	42.7295	17.4865	523.43	648.962	86.239
	h8	874	18.39	27.77	21.66	860	280	48265.7	337.538	158.091	249.383	146.885	11671.7	186.513	75.3551	220.885	325.868	71.651	1077.87	300.777	256.546	107.46	1437.59	132.5	251.194	302.64	136.981	35.0195	15.83	537.597	738.138	44.473
	h12	880	29.82	71.1	58.13	2060	790	69189	395.529	225.628	274.976	148.195	4474.19	351.503	73.5978	341.553	356.675	93.9452	1229.25	376.461	388.903	102.683	1701.55	160.135	351.414	320.952	198.755	61.5789	34.3969	615.474	1132.72	31.404
	D1	532	21.08	44.39	68.88	2090	520	255830	327.411	200.018	232.985	121.592	2659.32	119.534	68.2615	275.573	306.338	75.0916	1338.8	317.808	322.917	74.5373	1737.44	113.674	330.64	286.288	175.038	37.925	21.997	446.654	724.468	12.142
	D4	518	34.11	57.49	61.85	2270	640	38664.8	410.961	266.622	321.293	110.665	6591.8	125.162	77.1024	392.632	375.338	116.161	1229.25	425.743	453.919	84.7041	2142.76	138.318	417.034	334.416	236.096	70.8353	35.1371	557.157	754.429	15.402
2	D2	883	17.38	130	67.36	2250	770	14460	143.207	250.445	235.78	32.6312	2719.13	170.344	71.83	335.807	302.28	70.495	1102.53	248.793	397.893	73.2212	1518.3	100.266	241.8	227.502	197.822	60.182	28.145	402.629	646.104	16.511
	D3	614	10.41	103	45.55	1410	700	35726.1	175.876	300.841	270.01	42.8102	4433.43	178.988	75.3551	418.215	344.31	90.6858	1297.07	313.563	466.774	82.4827	1752.75	150.552	283.083	272.202	243.204	74.5131	35.8696	488.692	901.57	12.948
	h4	0	0	0	2.25	0	100	6080.18	0	94.5232	180.419	26.6232	1635.64	102.454	53.477	148.813	190.064	21.3996	983.864	89.4383	79.5223	123.661	889.173	90.0567	0	66.0275	115.54	159.342	0	298.729	580.415	30.797
	h8	271	2.4	0	0	1280	310	38237.8	127.691	231.205	249.383	39.0552	15191.4	517.601	70.0514	318.299	296.086	72.8024	1089.1	231.118	385.263	83.1485	1360.92	152.161	260.455	226.532	174.071	61.5789	27.3135	461.873	959.971	20.755
	D1	781	11.51	119	49.28	1550	820	32970.3	121.024	242.25	230.162	29.6584	2340.85	142.987	66.46	318.299	295.041	71.651	1396.43	242.188	388.903	39.3366	1453.85	113.674	232.264	222.606	199.686	61.5789	28.9637	379.714	587.857	13.488
	D7	468	7.28	95.03	39.81	1440	660	29717.7	0	161.19	235.78	32.1397	3385.91	191.333	68.2615	212.297	267.52	50.5649	943.824	239.98	248.843	46.1917	1231.76	132.5	143.375	190.269	185.579	37.925	29.3685	386.33	408.839	23.069
	h12	823	16.81	142	54.16	2490	1010	84308	137.175	222.825	257.27	47.1134	6464.94	844.85	66.46	299.125	293.992	68.1681	1102.53	244.393	357.088	95.6736	1539.58	150.552	237.05	221.612	194.078	84.564	28.9637	434.298	1014.99	29.288
3	h16	0	0	18.66	7.12	90	0	169443	0	0	47.4587	0	450.933	54.7466	29.4378	61.4059	29.692	0	129.669	44.664	0	23.6732	1063.43	20.4283	84.1358	78.4356	126.031	0	0	15.6411	234.85	23.181
	h20	0	0	20.04	8.67	80	0	174875	0	0	47.4587	0	450.933	37.5426	32.6567	63.0232	0	0	129.669	47.3036	0	29.1201	1190.27	25.3542	101.64	76.9286	140.427	0	0	15.6411	269.439	18.614
	D5	1196	52.83	201	90.79	4700	1320	33296.7	72.4432	0	61.1642	24.4959	783.482	75.6658	34.2276	67.8528	78.6082	0	134.805	60.5645	0	95.7694	950.851	11.7513	127.851	95.5672	151.54	0	0	47.2493	507.438	22.259
	D6	505	24.52	117	65.57	2020	770	17719.2	54.8039	0	61.1642	25.2965	604.807	12.2337	34.2276	63.0232	56.3099	0	126.951	55.2483	0	64.1115	1145.46	15.5873	117.132	88.6228	153.39	0	0	40.1544	464.414	17.715
	D7	1326	37.09	226	83.61	4360	1430	27680.6	84.0614	0	64.1669	28.4674	677.779	0.832	34.2276	63.0232	84.4531	0	134.805	60.5645	0	92.8933	1172.41	26.772	156.93	90.0318	143.207	0	0	47.2493	412.725	18.614
	h4	387	0	66.46	19.21	480	560	8624.87	0	0	54.7094	0	4660.26	171.741	29.4378	79.7973	56.3099	0	137.243	51.2713	0	66.8897	385.884	43.6437	105.667	95.5672	119.039	188.181	0	146.475	431.961	30.385
	D1	0	0	31.42	8.67	180	340	146126	51.3051	0	61.1642	18.049	567.431	55.3521	31.0608	74.2445	78.6082	0	134.805	63.228	0	119.939	1813.24	30.1294	113.403	81.4083	130.217	0	0	70.0322	703.932	15.051
	D2	1057	40.66	171	92.67	4500	1250	93792.8	43.9256	0	54.7094	18.305	567.431	35.0371	29.4378	66.2466	56.3099	0	129.669	47.3036	0	77.701	1017.01	23.3474	88.7596	78.4356	131.147	0	0	18.0029	520.39	18.915
	D4	1040	46.25	172	84.37	4420	920	37587.3	43.9256	0	51.203	22.4061	1112.38	12.2337	29.4378	75.8347	64.8565	0	124.118	57.9045	0	93.661	1100.12	34.5249	101.64	82.8751	133.933	0	0	43.7448	581.871	16.229
4	D1	108	0	20.4	13.56	140	260	35646.6	0	38.473	49.9004	96.8826	534.736	158.571	77.3958	44.4104	82.3975	9.1668	0	0	0	27.7981	925.956	10.8836	108.123	90.1392	108.79	26.4125	15.8244	69.2261	277.53	14.1
	D2	174	0	28.8	16.57	260	300	53271.3	0	38.473	48.3598	64.5241	611.843	142.37	76.6291	27.0724	51.7633	8.3826	0	0	0	22.1355	953.533	1.8675	94.899	87.6834	86.1784	27.2273	13.4327	70.7807	260.115	6.6
	D3	0	0	0	7.29	110	0	80977.1	0	36.9998	44.7309	140.24	827.713	202.921	76.2467	16.081	24.1136	5.9935	0	0	0	22.0362	891.445	0	78.391	70.3665	71.7586	26.2103	11.6106	67.1486	350.628	7.6
	D4	0	0	0	4.17	0	0	41586.9	0	36.6353	40.5192	126.419	285.97	59.8465	75.865	12.2436	21.5629	2.6613	0	0	0	20.7072	606.516	0	63.6879	54.0102	47.1825	27.2273	9.3233	58.7775	419.913	8.8
	D5	225	0	47.04	18.83	490	430	17122.2	0	38.8451	49.9004	159.904	391.731	76.4337	77.3958	62.6867	58.1405	6.53	0	0	0	31.151	1001.73	5.2063	111.154	84.181	87.0979	26.4125	15.8244	72.3325	455.188	10.7
	D6	0	0	0	5.53	0	0	8713.59	0	37.7334	44.7309	106.107	285.97	96.6216	76.2467	25.2811	63.3452	5.9935	0	0	0	26.3211	898.351	3.2904	82.5448	66.951	79.3497	25.8076	12.1275	56.6673	304.012	9.7
	D7	450	5.21	54.96	16.57	460	400	6648.91	0	40.728	50.9228	80.5502	470.026	75.5005	83.6215	131.123	68.4625	10.7217	16.2205	0	0	34.3868	1022.36	31.3013	189.811	105.113	131.442	27.0227	25.699	80.565	417.698	9.5
	h12	0	0	0	5.53	0	0	78035.9	0	38.8451	52.9571	117.742	827.713	317.547	77.3958	44.4104	177.011	11.2366	0	0	0	57.5882	1036.11	82.4657	113.17	118.249	88.0193	30.1527	16.0933	122.018	1027.87	14.8
	h16	0	0	9.4	7.65	70	0	80711.9	0	39.2186	49.9004	133.471	802.489	316.703	77.0121	35.8545	139.453	10.2052	0	0	0	63.1955	843.053	58.1116	103.055	96.8358	86.1784	28.6758	15.5561	88.2266	722.444	11.6
	h20	519	0	57.55	26.35	600	470	73329.8	0	39.2186	48.8743	97.9232	650.199	148.652	76.6291	34.9876	101.504	9.1668	0	0	0	46.2294	925.956	53.438	107.111	105.113	103.034	27.6382	14.755	78.5132	458.48	11.6
5	h24	260	0	42.7	53.84	1030	420	77071.8	26	22.9	9.6	161.1	162.3	89.9	61.6	20.6	0	0	0	0	0	39.1	183.9	0	0	34.3	14.9	13.7	0	44.5	240	10
	D1	1145	37.3	191	155	6140	1650	41771.1	13	23.6	34.8	173.7	314.6	84.5	62.6	148.8	32.1	0	0	0	0	39.2	254.1	8.3	33.1	80.2	42.6	14.4	0	59.7	255.7	6.7
	D2	1511	34.82	190	216	6110	1770	16850	22	23.8	42.3	201	568.6	51.5	62.6	216.2	38.9	0	0	6.2	0	44.1	327.4	2.6	51.7	93.6	50.2	14.4	0.1	57.5	201.9	6.7
	D3	972	66.21	284	167	5190	2930	15083.5	29	24.3	55.5	220.3	548.8	52	62.6	249.4	61.4	0	0	2.7	0	44.4	295.4	8.3	27.6	103.6	50.2	14.8	0.4	63.8	182.6	5.4
	D4	2487	77.32	329	405	13680	3180	25117	34	27.5	64.4	154.9	827.8	46.2	69.7	585.6	116.1	0	28.7	33.8	0	84.2	343	51.7	38.5	128.1	59.2	16.7	1.3	101.1	425.5	7.4
	D5	1355	47.37	205	194	7970	1980	26713.8	34	24.5	42.3	249.1	647.9	67.1	62.6	275.8	80.3	0	0	11	0	42.4	373.9	6	34.5	103.6	50.2	15.5	0.6	70	200.3	16.1
	h12	751	11.6	86.49	69.9	2800	690	87161.8	0	23.1	16.2	53.8	181.1	36.6	61.6	121.4	50.8	0	0	0	0	23.4	245.6	0	0	56.3	27.7	15.9	0	42.2	125.3	13.5
	h16	166	0	15.61	35.45	700	0	106035	0	22.9	0	81.3	125	76.3	61.6	0	0	0	0	0	0	26.4	155.8	3.9	0	25.2	13.1	13.3	0	34.1	208.3	12.7
6	h4	147	30.76	27.13	7.24	0	0	32917.6	4.17	2.05	4.98	576.58	84.22	770.76	24.57	1.34	1162.44	4.47	12.72	3.8	0	124.32	24.38	147.91	0	59.7	18.02	49.06	5.43	47.59	1567.34	23.392
	h8	0	18.66	13.89	0	0	0	211767	3.8	2.02	4.38	701.59	54.64	1293.51	24.57	2.2	2064.08	4.56	11.92	6.32	0	143.66	35.57	177.05	0.26	58.44	17.8	66.18	6.42	50.33	1548.52	38.404
	D1	72.09	20.59	13.89	11	0	0	209139	5.14	2.47	15.69	293.66	25.9	36.59	22.8	4.36	267.68	4.93	15.08	6.08	1.41	80.85	73.92	13.28	2.66	52.7	39.43	29.53	6.18	40.65	968.13	39.12
	D2	260	21.23	17.3	28.37	320	0	175915	3.54	2.06	5.92	726.4	21.32	47.48	21.99	2.53	2723.33	4.22	12.98	6.73	0	82.52	67.99	27.97	2.19	47.33	26.45	26.72	5.77	29.08	1477.95	63.147
	D3	393	18.66	6.74	4.88	0	0	188987	3.7	2.07	6.5	335.08	25.4	166.85	21.5	2.66	397.77	4.39	14.6	7.71	0.02	67.19	140.25	25.22	1.81	52.12	31.66	27.59	5.09	31.88	918.79	47.359
	D4	26.68	15.45	2.83	0	0	0	196364	4.55	2.2	4.62	356.05	34.76	162.4	21.83	1.87	242.33	4.36	13.3	10.98	0	52.68	295.32	27.32	1.44	53	28.01	24.2	5.52	34.02	657.41	31.965
	D5	0	10.97	0	4.07	0	0	237677	4.47	2.2	5.1	423.71	26.41	160.22	20.02	2.07	212.08	4.93	17.82	9.31	0	72.41	144.03	23.5	2.28	61.51	33.63	54.96	6.77	44.35	714.69	14.13
	D7	0	14.8	4.83	0	0	0	221744	8.44	2.64	10.32	269.65	38.07	19.85	28.23	6.49	300.13	5.1	31.85	9.26	2.44	59.01	124.45	27.58	4.9	80.21	40.97	27.59	7.86	50.83	301.5	28.391
	h12	0	17.37	17.3	0	0	0	236363	3.06	1.84	4.62	473.66	19.09	243.59	22.15	1.13	1117.69	4.28	10.95	7.6	0	84.85	44.18	74.47	0	45.17	18.92	38.04	4.02	21.82	1412.72	40.194
	h24	0	12.24	2.83	0	0	0	245867	3.06	1.88	5.8	470.53	15.79	79.45	22.32	1.13	606.24	4.53	11.09	6.44	0	60.38	34.07	26.59	0.77	44.55	20.28	39.25	4.66	26	932.56	44.85
7	D1	0	0.23	0	0	0	0	96943.6	0	0.04	41.23	140.54	15.47	33.04	0.18	119.91	187.72	0	5.16	5.95	4.63	60.86	82.48	11.07	0	273.75	0	7.53	0	0	114.37	19.7
	D2	391	10.68	155	67.05	1900	1450	55275.5	2.02	0.58	51	222.68	31.52	18.43	0.77	98.83	477.22	0	7.03	6.26	5.61	70.6	65.43	6.3	1.09	227.37	0	8.13	0	1.65	96.13	17.2
	D3	0	0.46	0	0.37	0	0	27194.7	0	0.36	0.4	259.82	23.07	14.63	0.3	176.66	559.35	0	11.96	4.82	4.63	73.85	81.97	8.27	0	353.6	0	5.75	0	21.34	98.97	21.2
	D4	357	9.62	152	64.99	1590	1510	27194.7	2.6	0.95	47.1	254.53	41.95	14.37	1.67	82.48	341.08	0	12.48	5.91	6.41	66.6	66.47	8.33	3.27	235.71	0	9.35	1.23	11.71	83.69	21.8
	h20	348	3.89	126	46.71	1150	1650	136214	4.24	1.15	39.97	78.62	39.67	46.4	2.12	110.27	212.27	0	6.29	5.98	4.55	60.18	88.88	13.84	6.83	236.44	7.9	13.1	1.5	11.42	102.75	22.4
	h24	89.2	0.46	16.38	20.73	90	340	129702	0	0	41.86	86.9	158.46	33.7	0.3	165.2	276.84	0	5.35	5.77	1.02	57.9	85.55	65.05	1.09	267.31	0	9.35	0	20.78	143.52	19.3
	h24	847	23.66	303	157	4720	3520	125518	2.41	0.69	31.42	90.76	25.53	45.84	1.67	129.22	173.9	0	9.21	6.12	6.74	52.71	90.66	14.67	0.59	240.6	0	9.96	0	7.17	119.36	20.7
8	h4	601	33.07	184	80.3	3040	4510	12398.4	2.25	2.04	7.6	252.37	861.05	180.18	2.33	9.98	718.51	2.91	6.73	6.88	3.65	25.76	18.2	51.83	3.18	0	0	271.44	1.46	31.52	810.49	70.349
	h8	0	3.23	43.37	10.92	370	660	122861	0	1.63	0	194.87	481.03	77.58	0	0	578.57	1.67	0	6.5	2.73	19.21	17.31	54.1	0.56	0	0	38.11	0	5.04	681.68	12.565
	D1	185	15.32	92.3	34.69	1320	1610	138331	2.86	2.01	0	142.25	30.74	11.72	3.06	6.43	319.15	3.25	5.04	8.03	3.65	15.73	50.77	14.68	1.98	0	0	5.94	0.21	5.98	290.37	11.5
	D1	235	13.75	105	34.27	1250	1750	122443	0	1.54	0	241.44	13.66	36.7	0	0	418.8	2.01	0	8.87	2.46	13.1	33.64	26.92	0.98	0	0	16.68	0.34	6.88	645.16	8.073
	D2	0	0	0	3.51	0	0	73137.5	0	1.59	2.66	284.78	23.94	23.64	0	0.65	358.14	1.9	0	8.87	2.6	17.5	39.84	11.24	1.5	0	0	8.05	1.12	12.3	756.71	8.794
	D3	0	2.01	34.12	13.34	240	490	36129.5	0.34	1.7	0	246.54	40.88	9.4	0	0	293.86	2.57	0	9.15	2.84	15.28	28.38	6.5	1.92	0	0	6.54	0.72	4.04	376.23	11.065
	D4	36.16	5.56	38.79	18.3	320	480	25267.1	0.34	2.06	3.89	397.3	54.34	6.65	0	2.16	345.4	2.23	1.5	8.12	2.8	13.73	41.07	7.85	2.4	0	0	14.65	2.08	10.19	376.47	8.556
	D5	0	4.41	29.32	10.92	240	610	30945.5	1.32	1.92	15.87	178.22	42.57	24.1	0	1.83	198.82	2.23	2.67	8.5	2.98	12.3	49.57	6.5	1.82	0	0	9.41	1.34	3.78	250.39	2.593
	D7	0	2.01	0	4.86	0	280	23841.5	1.63	1.97	23.03	225.62	46.78	22.13	0.65	4.31	213.71	2.91	5.54	7.93	3.36	17.65	62.67	200.27	2.66	0	0	8.2	0.88	1.77	332.27	1.781
	h16	0	0	0	3.51	0	0	146971	0	1.54	0	177.08	29.04	22.64	0	2.33	594.39	1.67	0	6.2	2.53	14.97	48.77	45.25	0.98	0	0	9.87	0	2.97	453.41	11.93
9	h8	0	5.95	20.5	23.74	500	750	26890.3	7.42	2.82	10.85	174.52	50.98	9.46	8.07	5.61	197.17	4.5	9.26	9.06	4.57	28.53	22.59	8.68	2.55	0	6.59	28.1	3.52	19.9	462.35	12.354
	D2	0	0	0	0	290	0	34441	1	2.11	0	401.98	17.1	10.65	3.76	0	1146.2	2.46	4.5	6.98	2.6	19.63	31.96	7.9	0.56	0	0	7.14	4.64	14.66	454.95	21.093
	h12	471.72	22.59	62.41	73.1	1370	1240	128735	10.97	3.23	14.25	236.03	69.39	25.17	12.05	9.82	216.2	6.16	11.5	11.07	5.49	21.69	25.18	7.17	3.61	0	11.16	12.33	4.38	8.58	306.88	11.283
	h24	453.91	47.4	67.72	105	2420	1140	105653	4.95	2.48	0	130.09	37.51	10.18	5.54	2.66	188.1	3.82	7.18	7.93	3.98	14.36	20.41	4.89	2.03	0	0	9.72	1.34	0	250.51	11.93
10	h8	0	20.67	0	0	0	120	62312.8	31.51	2.7	37.15	324.38	271.96	78.36	28.77	9.43	607.71	18.95	0	11.18	0.01	47.2	53.87	42.81	0	54.3	0	88.76	3.61	15.96	567.94	29.1
	D6	1009.34	12.85	165.01	6.05	1450	2940	20476.6	25.94	3.78	17.76	379.66	144.25	13.65	16.72	3.08	467.61	14.16	0	7.51	0.06	53.68	50.77	18.05	0	44.7	0	22.78	4.91	15.09	302.54	21.7
	h24	995.29	10.34	152.31	2.61	1750	2730	145160	23.81	3.24	48.83	118.35	163.39	25.9	20.98	15.34	82.23	12.75	8.55	10.35	2.64	52.87	79.78	22.44	0	49	0	19.42	6.02	20.83	220.95	19.3
11	h8	1761.49	0	330.46	14.84	5640	6130	40883.4	0	5.23	33.26	323.5	11.08	44	0	2.42	1884.07	0.61	0	0	1.54	46.4	10.36	11.68	1.12	5.34	0	44.93	6.35	13.58	485.9	51.4
	D1	1252.21	3.69	233.13	24.26	2590	4580	69801.8	0	5.34	44.18	205.37	8.2	33.64	0	1.73	809.14	0.89	0	1.29	5.03	44.83	27.67	9.41	1.12	4.79	0	8.74	5.25	14.22	504.52	48.9
	D1	370.79	0	41.36	0	550	390	62373.8	0	5.52	52.8	224.67	0.33	44.48	0	1.03	825.91	0.61	0	0	4.49	37.07	47.57	9.08	0.94	5.6	1.61	233.79	5.07	22.27	715.19	33.8
	D2	324.91	0	56.81	0	630	540	95326.7	0	5.11	45.27	344.43	0.33	35.39	0	0.12	642.89	1.03	0	0.26	6.35	40.78	0	6.58	1.22	4.38	0	9.9	7.15	21.87	682.97	24.1
	D4	534.43	0	66.15	6.61	500	1050	55135.1	0	5.46	49.58	408.2	5.4	23.27	0	5	798.65	0.61	0	0.26	0.99	34.73	0	4.38	2.12	6.13	0	13.38	5.16	14.65	717.61	23.4
	h12	2361.8	11.56	462.49	45.34	9740	10630	69789.6	0	6.04	32.16	191.71	26.36	35.2	0	4.77	1257.14	1.53	0.1	0.26	9.01	33.48	6.91	12.57	1.41	4.66	0.62	20.24	5.16	14.01	269.45	47.1
	h16	2119.34	34.46	428.18	90.74	9620	7600	84065.7	0	5.23	25.48	197.48	8.2	33.93	0	2.89	1076.49	1.31	0	0	6.35	31.8	0	11.47	1.41	4.52	0	7.56	5.35	13.58	282.39	48.9
12	h8	1295.68	0	162.27	1.5	4390	2480	20453.8	0.49	5.46	15.22	494.46	94.2	18.2	0	1.49	1900.51	1.17	0	1.46	15.91	49.4	0	14.44	1.32	6.13	0	33.77	6.62	12.49	462.97	34.2
	D1	1732.8	0	202.87	1.5	5240	1540	159224	0	5.11	21.53	252.22	8.2	0	0	0.58	585.79	1.03	0	4.44	1.81	47.97	0	6.47	1.41	4.79	0	2.77	6.62	14.22	208.23	30.6
	D2	1030.89	0	70.82	2.31	4050	360	64737.7	0	5.11	12.3	658.44	0.33	15.98	0	1.49	1051.51	1.31	0	1.64	8.74	62.38	0	12.16	1.32	3.96	0	2.77	8.56	18.83	411.27	27.7
	D3	1069.21	0	69.26	0.58	3490	390	25640	0	5.23	3.82	669.02	2.74	3.91	0	0	1180.4	0.61	0	0.6	7.42	37.82	0	8.82	1.22	3.96	0	0	7.86	17.38	321.17	20.5
	D4	960.62	0	70.82	0.84	2920	460	23599.5	0	5.11	10.53	530.31	11.08	0	0	1.49	1197	0.89	0	0.6	9.8	46.01	0	8	1.41	4.52	0	1.53	9.43	12.27	285.29	19.1
	D5	1084.71	0	82.68	0.84	3630	460	16465.1	0	5	15.22	541.38	5.4	0	0	0	1480.51	1.1	0	0.26	5.29	41.25	0	9.51	1.32	4.24	0	0	8.13	10.05	265.23	37.4
	h12	1408.03	0	190.48	2.31	5360	3100	75670.3	0.49	5.34	13.48	403.04	37.62	8.24	0	2.42	1486.7	1.46	0	2.33	7.68	35.97	0	15.88	1.61	6.13	0	30.96	6.44	8.22	241.38	26.6
	h16	1812.99	0	262.58	3.77	7400	3290	117174	1.81	5.98	22.1	267.72	32.75	3.65	0	4.3	1246.78	1.9	0	3.39	10.07	27.07	0	9.83	1.56	6.78	0	15.68	7.95	7.98	132.56	30.2
13	h4	574	0	112	7.36	0	210	11998.8	0	0	77.52	154.62	108.18	26.12	0	1.36	1411.58	0	12.35	0	96.11	74.95	0	6.76	0	7.54	0	153.94	7.71	38.71	1486.97	37
	h8	524	0	67.25	23.9	1480	240	61203.8	0	4.36	77.52	290.2	780.85	1436.67	0	2.63	2379.33	0	13.44	3.27	140.83	95.8	0	269.71	0	30.52	0.41	70.54	21.73	71.66	2248.36	33.9
	D1	489	0	53.82	8.32	0	150	393035	0	1.28	71.23	158.95	13.94	346.98	0	1.16	941.39	0	0	6.03	69.16	37.16	61.99	79.73	0	7.19	1.77	88.4	9.34	30.84	2061.91	28.2
	D3	495	0	69.3	11.24	500	190	98663.7	0	0	100.27	210.64	21.43	50.8	0	0.37	568.89	0	0	3.8	28.71	43.31	0	22.73	0	9.66	0	8.94	11.38	26.4	1451.59	25.2
	D4	502	0	66.42	15.22	730	200	75786.1	0	2.04	67.96	216.47	69.3	32.99	0	0.97	665.99	0	0	0.03	96.11	94.53	0	25.53	0	12.56	0	4.71	9.57	29.41	974.45	23.6
	D5	682	0	92.21	13.22	550	270	61949.7	0	2.2	90.73	227.09	108.93	30.72	0	0.97	912.19	0	2.59	1.85	69.16	95.45	0	25.79	0	16.55	0	9.1	13.61	31.2	1318.05	24.9
	D6	0	0	41.93	5.5	0	100	72465.2	0	1.02	79.05	259.73	115.65	25.38	0	0.97	1536.76	0	0	0.5	72.7	83.06	0	18.45	0	17.64	0	8.3	18.18	42.86	1827.8	27.6
	h12	698	0	124	22.23	2000	370	259463	0.48	9.3	102.91	332.23	112.66	192.291	0	0.97	1775.69	0	0	3.8	83.01	130.38	0	263.01	0	15.05	0	47.19	21.17	49.17	4998.85	31.6
14	h8	391	32.26	152	74.05	3400	1450	31834.8	0	0	77.52	126.24	0.46	34.22	0	0.57	432.98	0	0	0	65.55	39.4	0	5.66	0	6.16	1.11	26.4	3.01	36.53	265.04	32.6
	D1	490	34.25	181	82.26	3470	1860	77064.1	0	0	72.83	54.18	0	69.4	0	2.14	193.73	0	0	0	126.54	45.55	32.81	14.28	0	7.8	4.74	13.05	9.1	47.31	297.66	23.6
	D1	283	26.34	100	65.81	2130	880	41595.4	0	0	97.6	168.57	0	77.79	0	1.16	145.48	0	0	0	83.01	48.94	0	9.68	0	7.35	0.41	10.84	7.18	30.84	203.16	21.6
	D2	460	44.78	173	90.44	3700	1440	24872.5	0	0	102.91	233.21	0	52.94	0	2.24	160.16	0	0	0	96.11	42.34	0	12.2	0	9.4	2.08	11.48	7.13	34.26	190.83	24.6
	h12	843	94.98	243	163	7070	1900	47120.5	9.97	0	161.89	71.18	40.88	66.14	9.49	7.54	115.08	5.61	17.28	2.15	289.87	51.21	39.76	16.68	0.15	9.75	18.63	18.57	11.9	68.71	302.05	31.6
	h16	175	12.65	72.26	50.88	930	990	66835.7	0	0	94.89	51.18	0	63.25	0	2.53	264.13	0	0	0	143.63	37.56	38.79	14.82	0	8.06	6.96	16.09	9	56.96	242.7	25.2
15	h4	1237	27.27	81.02	37.86	1150	410	2699.92	6.79	0	0	243.58	105.19	111.47	17.11	1.94	305.19	0	51.61	24.65	37.87	72.93	0	19.85	0	10.48	0	236.36	11.62	60.72	752.37	35.3
	h8	1519	46.16	115	77.06	2310	650	29134.2	6.18	0.65	13.75	198.9	117.9	310.85	17.54	1.16	196.88	0	47.43	18.71	61.88	45.55	0	72.28	0	11.22	0	306.98	10.15	40.52	1157.82	27.2
	D1	903	19.66	45.6	25.98	640	360	121785	3.42	1.02	64.6	199.71	79.77	260.06	16.09	1.94	179.04	0	37.42	6.27	132.32	35.52	22.26	39.4	0	10.77	3	272.62	7.28	36.53	342.49	26.9
	D1	281	17.25	10.44	13.04	0	0	122737	1.89	2.92	20.98	364.67	88.74	243.84	15.5	0	150.72	0	40.63	15.22	37.87	26.47	24.45	30.25	0	10.81	0	305.06	9.81	22.29	326.41	44.8
	D2	654	28.42	45.6	34.63	200	0	87410.4	4.57	3	37.17	293.05	90.24	134.05	16.68	1.55	224.68	0	41.58	20.88	86.34	32.09	44.1	34.76	0	10.14	0	155.38	8.71	21.41	417.22	24.2
	D3	1397	41.28	81.6	63.26	2110	370	50679.5	7.39	3	37.17	353.33	108.18	85.77	18.4	3.5	551.86	0	47.22	19.75	126.54	37.95	18.9	24.66	0	9.86	3.59	115.2	10.53	29.77	491.5	28.6
	D4	450	24.38	2.4	31.03	130	310	38057.5	5.87	3.92	13.75	1344.28	141.07	115.12	22.33	26.07	2272.49	0	52.82	52.29	96.11	53.52	33.32	53.57	0	11.45	0	155.62	15.68	27.17	551.65	27.9
	D5	1126	29.85	85.65	34.99	1730	510	46248.4	6.49	4.07	20.98	2096.18	152.28	64.28	20.19	35.6	4638.9	0	50.59	37.74	54.3	81.55	59.76	47.68	0	11.38	0	192.93	21.45	36.53	664.53	30.2
	D6	0	17.86	0	13.04	0	0	39876.3	7.89	6.11	0	1257	130.61	87.88	23.11	4.46	6083.09	0	64.66	39.75	0	138.21	73.74	48.18	0	14.99	0	217.92	27.6	47.58	1381.92	45.5
	h12	301	17.86	33.34	24.89	590	0	64217.1	5.44	0	0	303.21	91.73	820.83	17.97	1.16	305.19	0	48.71	23.01	37.87	59.82	0	80.5	0	16.39	0	284.18	15.26	73.73	2140.46	25.9
16	h8	798.49	0.67	121.65	5.45	2100	550	31228.5	0	0	71.23	167.09	28.91	44.89	0	0	1842.01	0	0	0	83.01	37.56	23.9	20.09	0	0	0	12.42	5.54	31.55	435.34	56.8
	h12	224.29	2.96	26.18	8.62	860	180	66423.7	3.42	0	105.5	131.3	4.96	52.16	0	2.72	1357.51	1.61	0	0	191.34	30.28	24.98	21.82	0	0	8.57	36.15	7.95	48.38	336.65	63.7
	h20	0	0	26.64	1.5	0	290	29824.4	0	0	71.23	165.11	0	61.18	0	0.47	1066.19	0	0	0	69.16	19.63	0	16.06	0	0	0	5.7	6.84	30.13	273.44	40
17	h4	1319	18.37	192	64.52	2870	1210	11313.7	1.9	0.47	33.87	207.16	39.46	150.59	8.24	54.89	891.79	5.37	0	5.29	2.55	54.47	40.41	27.72	5.99	13.58	3.2	1223.95	13.05	41.96	977.54	33.3
	h8	615	10.81	94.47	33.78	1200	540	215580	0.48	0.2	58.02	255.27	754.62	241.68	1.29	0	412.49	4.71	0	5.64	2.3	115.62	54.2	109.01	2.73	9.2	4.01	66.57	11.89	28	1912.62	35.1
	D1	523	6.75	73.95	28.98	820	470	194879	0.76	2.18	51.25	660.68	35.76	190.44	2.28	0	1135.87	4.97	1.35	7.9	1.81	89.39	237.63	40.1	3.25	6.79	3.2	33.81	11.56	19.03	939.87	20.1
	D1	0	0	0	0	0	0	138756	1.62	2.32	25.63	399.71	182.75	126.23	3.09	0	917.19	4.71	4.9	10.53	1.08	26.79	229.14	396.87	2.83	10.05	2.42	12.45	11.23	17.43	1187.83	28.6
	D5	2302	59.15	351	162	9050	3000	30911.5	2.47	3.04	36.53	831.88	91.73	20.48	1.95	2.85	657.52	5.23	1.35	7.37	3.3	50.78	64.41	34.22	3.78	9.68	3.2	10.3	14.45	21.82	399.57	12.8
	D6	1628	17.27	216	95.83	4210	1510	27977.5	2.33	3.46	51.87	603.42	115.39	22.37	3.25	0.16	1019.47	4.71	1.35	8.07	2.55	123.79	170.87	43.51	3.46	7.57	2.42	8.6	15.66	23.18	515.1	112.4
	h12	1322	38.06	189	79.08	4430	1310	277002	0.19	1.74	40.46	359.17	38.23	333.15	2.28	1.06	258.74	4.84	0	5.81	2.8	89.46	101.77	65.13	2.94	8.1	1.66	119.56	10.39	31.66	1127.38	24.3
18	h4	0	0	40.82	4.31	0	560	7239.67	0.04	1.59	32.52	566.21	334.13	123.31	0.06	1.06	1740.98	4.31	0	3.4	1.56	88.99	29.31	27.76	2.83	0	2.42	318.93	11.98	50.73	1224.78	21.5
	h12	1517.01	17.06	224.75	27.53	5110	1870	87295	3.88	1.44	40.46	235.01	89.12	30.07	1.95	5.98	1437.66	5.37	0	4.6	4.8	35.53	66.1	11.7	3.89	6.08	7.87	26.21	10.73	37.09	267.42	21.2
	h16	1242.17	11.33	100.12	29.14	4890	1600	137484	6.13	1.44	39.16	348.17	28.43	29.19	1.29	6.87	1038.02	5.1	0	4.26	5.05	42.21	44.45	11.62	4.21	3.19	6.12	17.67	12.81	48.22	314.44	18.7
19	h4	1577	21.39	126	82.63	1820	590	65598	0.62	0	24.93	291.07	9.52	52.44	0	2.63	702.53	4.58	0	3.14	2.06	109.76	3.57	24.51	3.04	6.9	3.2	35.63	12.89	43.38	641.87	54.6
	D1	239	32.91	6.93	127	0	0	200433	6.41	1.13	37.85	527.33	35.76	75.47	2.93	10.44	498.74	6.56	0	7.02	8.62	98.54	20.99	26.86	5.2	11.81	9.66	12.3	16.79	44.54	579.72	47.5
	D2	0	4.71	0	25.18	0	0	190468	0.19	1.59	28.43	796.61	11.81	100.35	0	1.96	898.16	4.84	0	7.2	2.55	117.87	2.23	43.71	3.78	7.89	2.04	36.85	14.36	43.12	1228.45	15.2
	D3	0	0	0	0	0	0	242748	0	3.25	35.2	735.58	301.33	81.53	0	0	827.6	4.71	0	7.37	1.69	90.01	70.61	624.69	2.94	6.79	1.66	15.22	15.18	47.47	1194.64	34.7
	D4	0	0	0	0	0	0	264249	0	1.74	29.12	3058.45	0	55.8	0	0	1592.52	4.44	0	6.85	1.56	104.14	77.33	32.15	2.63	8.1	0.29	5.64	11.89	27.72	1085.48	38.7
	D5	0	0	0	2.66	0	0	163511	0	3.74	43.04	2768.2	2.87	45.49	0	0.16	1609.56	4.71	0	6.5	1.56	105.83	140.6	27.37	2.83	8.1	0.94	7.51	11.56	39.08	1435.18	19.1
	D7	820	75.28	221	142	5960	4490	54088.8	7.95	3.74	66.45	724.77	45.68	24.21	3.25	9.55	1558.36	5.96	8.45	6.16	8.74	88.2	81.25	15.17	4.98	10.51	13.37	12.76	16.79	39.34	522.17	25.8
	h12	1760	66.36	163	217	2990	870	286693	3.32	0.3	29.8	394.65	23.6	37.53	0.25	5.98	363.9	5.83	0	4.69	4.8	166.76	34.6	30.38	3.78	5.44	6.55	23.16	12.72	37.89	497.73	36.9
	h16	1441	54.01	120	197	1820	580	275482	5.29	0.47	29.8	250.52	26.01	61.21	2.28	6.42	430.05	5.37	0	5.29	6.57	151.96	19.18	27.99	4.1	4.48	7.42	6.89	13.71	38.16	584.57	28.3
20	h4	1017	36.07	74.09	63.9	6690	760	12428.4	22.36	3.2	55.92	321.95	255.15	48.91	33.36	12.27	733.38	24.58	9.24	23.75	10.83	51.54	0	24.92	4.15	17.87	97.87	64.13	4.09	34.16	208.16	18
	h8	851	30.84	55.92	51.1	5590	700	16285.4	17.41	2.52	44.62	196.48	208.67	34.38	24.94	6.58	771.96	19.38	7.32	18.68	8.75	37.28	0	20.22	3.4	14.34	80.04	51.19	2.26	23.72	179.45	11.9
	D2	280	20.71	13.49	11.53	1290	220	30238.7	20.49	1.93	29.05	289.51	218.75	59.21	29.81	3.46	576.22	22.45	4.28	22.15	4.45	29.43	0	20.48	1.74	13.92	90.13	56.18	2.64	21.65	112.3	9.1
	D3	323	19.59	14.97	7.8	1050	210	19514.3	17.06	1.81	21.43	555.34	202.63	44.79	25.28	3.74	1395.8	18.7	2.5	18.51	5.57	43.95	0	22.93	1.5	15.1	86.87	58.83	7.53	30.64	283.46	9.1
	D5	1264	41.83	105	81.54	7950	990	11733.1	17.41	5.92	88.79	423.21	232.89	29.11	19.56	18.53	1430.32	19.21	17.36	19.88	19.78	45.72	10.71	22.25	7.71	17.25	86.87	43.3	9.22	46.1	202.19	17.3
	D6	317	23.89	9.69	8.92	540	180	12346.1	22.86	2.71	43.25	765.73	313.1	31.73	32.7	5.16	2354.9	19.81	4.61	23.66	5.85	74.41	1.64	166.47	1.5	19.52	118.79	69.15	14.46	37.68	434.18	25.6
	h12	916	33.29	58.54	55.34	5840	770	23053.1	19.98	2.89	48.66	220.61	192.57	37.83	26.65	8.86	668.22	18.62	7.89	19.02	9.93	37.44	0	19.88	3.77	12.26	78.27	45.93	2.48	29.78	123.59	13.7
	h24	797	31.97	55.66	51.1	5640	620	35047.1	20.92	3.8	68.05	327.12	212.7	37.41	27.79	13.7	591.43	16.99	12.4	19.37	14.16	42.67	0	22.8	5.88	16.34	91.32	47.68	5.39	34.76	165.76	9.1
21	h4	372	21.49	142	78.98	2220	1100	31830.5	1.54	1.61	35.6	258.3	72.82	89.33	2.94	7.07	592.92	1.2	4.02	3.93	13	51.54	0	13.38	2.25	3.95	0	27.1	3.51	53.24	485.58	36.9
	D1	537	38.75	176	123	4300	1380	79285.1	2.42	2.24	42.42	368.09	64.37	45.82	8.47	12.45	448.48	0.91	5.06	8.1	13.47	71.79	11.48	12.76	3.32	4.58	0	10.59	5.81	67.62	559.63	20.6
	D2	551	35.25	177	112	4230	1270	57475.4	0	2.11	20.21	551.9	11.16	91.23	0.21	3.16	340.73	0	3.18	6.01	6.43	52.6	3.21	17.93	0.77	3.49	0	10.26	3.64	51.95	609.95	17.1
	D3	626	43.27	232	127	5360	1550	70354.7	4.83	4.36	70	825.7	108.82	242.13	4.27	15.88	1334.87	3.65	6.89	13.24	23.67	45.05	40.68	33.83	5.67	5.15	2.22	19.44	9.95	65.63	511.02	7.7
	D4	0	1.36	5.77	15.76	70	150	75580.6	0	3.43	0	636.82	104.71	67.68	0	0	1464.66	0	2.38	5.41	1.09	49.54	87.27	268.29	0.36	4.67	0	0.16	10.51	49.99	960.68	47
	D5	265	27.32	115	83.9	2470	760	49674.5	3.29	3.84	60.39	457.91	70.01	26.04	6.77	11.47	2338.94	1.49	6.22	6.75	21.21	29.8	30.15	9.69	5.12	4.84	1.98	4.43	8.45	45.07	228.16	44.5
	D6	386	37.25	139	101	3360	1050	63409.3	4.61	3.77	56.19	287.92	84	21.6	5.59	14.08	320.5	3.06	7.33	8.55	21.46	31.5	38.77	9.09	4.25	4.76	0.99	2.55	6.95	44.38	257.67	11.5
	h12	190	20.53	97.93	72.41	2040	670	96463.2	5.05	1.98	56.89	255.97	89.55	27.92	5.07	12.61	444.15	2.47	5.22	5.71	20.24	48.14	0	10.65	5.12	4.18	0.99	8.62	5.48	53.89	232.04	28.8
	h16	268	32.76	114	99.41	3250	840	110038	2.86	1.8	47.58	240	55.84	34.13	3.21	7.55	428.96	1.88	4.1	5.71	16.36	49.39	0	10.23	3.47	3.49	0	5.55	4.75	54.53	272.71	33.8
	h16	103	9.62	69.67	42.53	1250	670	119343	0	1.32	19.35	426.09	7.91	56.51	0.49	2.02	565.68	0	3.52	3.63	6.43	81.25	15.49	16.23	1.65	3.95	0	22.83	6.68	84.66	650.19	34.5
22	h8	2284	64.82	211	206	6380	1440	45785.3	3.95	2.17	60.39	371.64	72.82	41.82	0.49	10.49	2135.61	1.69	6.67	5.71	14.91	36.4	0	11.88	8.73	1.93	1.49	16.24	4.82	55.37	185.84	23.7
	D1	0		0		0	0	26048.5	2.53	2.05	64.55	599.39	29.63	21.51	0	8.7	692.21	0.43	7.04	5.41	12.52	24	0	5.61	7.43	1.4	2.47	7	5.35	37.79	114.03	11.8
	D2	0	0	0	0	0	0	120969	0	0.7	0	230.24	55.84	32.64	0	0	875.9	0	1.62	0.73	0	21.42	0	57.22	12.18	2.33	0	0	3.45	43.7	231.07	19.5
	D3	758	0.5	14.76	19.92	0	0	40779.7	9.2	3.26	94.95	426.09	122.46	17.31	4.01	16.7	710.63	4.44	10.29	11.42	25.64	42.85	0	8.22	9.22	4.49	7.84	10.59	7.9	55.37	160.29	38.4
	D4	194	0	0	2.66	0	0	27670.4	9.85	3.36	102.55	366.61	138.72	34.96	4.4	19.97	735.09	5.72	11.5	10.97	26.63	37.45	0	10.08	11.93	5.84	16.11	10.92	9.75	59.35	183.97	19.9
	D5	0	0	0	0	0	0	21418.4	0	0.62	0	827.83	160.24	21.33	0	0	1587.55	0	3.6	0.44	0	29.61	0	118.18	15.52	1.51	0	0	3.51	35.08	109.95	24
	h12	2037	67.13	233	232	7160	1400	145685	7.01	2.46	74.71	318.91	82.61	34.63	1.87	14.41	1272.27	3.65	7.11	8.1	19.26	30.94	0	9.01	9.95	3.4	6.38	13.4	5.28	51.52	152.72	18.8
	h20	1237	0	78.09	13.4	850	400	141853	4.83	2.27	74.04	390.71	72.82	39.22	1.18	14.08	821.94	3.06	6.59	7.8	17.32	38.66	0	11.45	11.35	2.43	3.45	15.9	7.49	57.48	188.53	16.5
23	h8	379.62	2.24	33.02	9.13	720	860	44069.5	2.05	1.61	103.51	126.55	42.44	21.83	4.18	4.87	194.29	1.51	25.7	9.84	15.62	41.3	18.1	10.19	2.67	5.74	0	19.21	4.15	38.62	153.02	27.2
	D1	0	0	6.28	0	430	700	65913.9	0	2.06	53.39	593.96	0	17.15	0	0	368	0	15.2	2.92	8.16	46.93	4.48	6.32	0.07	5.46	0	0	4.9	46.83	321.06	11.9
	D1	0	0	0	0	300	530	32277.5	1.75	1.91	86.18	413.69	25.03	9.56	0.71	5.12	348.39	2.21	21.8	6.33	10.1	37.16	13.78	5.19	2.5	5.93	0	0	4.9	44.77	197.32	16.5
	D2	271.66	0	18.61	4.88	460	860	17299.5	11.06	3.04	191.2	547.92	159.56	21.64	16.33	20.51	586.56	11.23	38.87	26.43	27.6	49.83	45.57	12.48	10.73	11.04	14.65	8.87	10.77	62.56	225.89	15.3
	D3	0	0	0	0	360	590	15511.2	5.16	2.18	149.61	545.23	91.63	10.59	9.73	13.55	710.42	6.65	32.19	13.88	19.54	46.44	22.46	7.85	4.39	8.48	5.96	0	8.68	51.67	196.45	14
	D4	0	0	0	0	280	440	9004.84	0	1.24	42.04	754.51	0	5.68	0	0	1701.67	0	19.72	0	6.54	113.62	24.22	12.08	1.03	9.86	0	0	20.52	69.77	556.16	12.8
	h12	0	0	8.02	6.61	760	730	45949.3	2.5	1.79	106.04	139.44	42.44	30.86	4.18	6.11	148.12	4.58	26.93	9.02	13.99	32.51	10.36	11.42	2.15	6.9	0.35	1.35	4.36	47.41	180.65	18.7
	h16	0	0	0	0	390	630	73262.5	2.05	1.49	90.33	282.48	26.79	38.72	0	1.54	276.39	0	19.37	6.54	12.69	55.31	14.64	13.38	1.63	6.73	0	0	7.18	58.16	385.35	16.5
24	h8	3014	74.8	446	227	29100	5220	38855.6	0.64	1.9	4.02	303.09	28.21	24.2	0	3.35	957.67	0.92	0	1.27	4.63	147.59	0	28.96	1.75	8.84	2.14	26.81	4.64	71.16	327.99	7.3
	D2	1190	30.6	120	109	9670	1400	43531.5	0	0.74	9.82	319.01	21.06	71.47	0	0.04	439.29	1.65	1.5	6.68	1.37	103.76	0	17.21	0.86	0	3.43	17.7	4.82	56.94	286.45	8.3
	D3	50.92	11.77	0	14.16	110	110	33998.3	1.08	7.25	0	337.49	63.98	155.94	2.3	0	840.15	2.62	4.77	14.79	2.57	152.38	0	47.89	0.31	3.63	4.43	32.73	16.94	98.7	847.93	7
	D4	1701	83.98	164	264	16480	1760	33400.6	19.04	8.22	93.98	346.2	171.46	48.42	8.83	28.25	444.03	12.97	21.22	18.59	35.65	91.88	39.14	31.49	17.43	9.45	19.27	30.37	16.54	74.91	339.29	11
	D5	1323	75.83	106	199	16230	1820	22205.6	16.12	10.82	77.66	482.87	139.77	54.21	12.09	28.77	641.71	12.29	19.48	17.76	26.2	88.52	10.73	26.03	14.29	9.35	17.97	28.59	14.48	69.56	346.98	9.4
	D6	963	53.81	113	133	9910	1280	15170.7	27.28	14.62	152.07	640.53	266.23	72.02	14.33	50.56	923.52	20.69	29.5	30.84	55.12	103.09	66.41	37.23	23.49	17.48	36.68	49.31	27.7	88.45	346.3	9.9
	h12	1038	45.99	120	127	15100	1110	55854.3	3.54	2.81	19.48	208.59	32.71	51.85	0	7.53	431.37	0.92	4.98	1.27	7.31	85.08	0	20.96	2.63	2.11	1.82	16.03	3.55	58.22	215.19	5.2
	h16	943	59.59	72.28	132	12540	1110	58182.6	4.76	4.21	32.82	203.66	43.63	60.88	1.99	11.02	341.17	3.81	8.2	3.99	11.12	93.42	0	42.98	6.42	0	4.09	21.45	4.82	53.26	232.79	7
25	h4	1568	15.49	231	89.73	4110	1580	9950.51	0	0.41	0	161.4	0	41.91	0	2.57	609.75	0	0	0	0	160.21	0	13.28	0	0	0	47.7	4.19	41.44	902.18	17.1
	h8	1984	74.7	274	148	8050	2310	59350.6	5.63	6.28	47.48	201.71	46.38	212.58	0.61	17.64	367.27	2.31	4.55	7.64	10.77	113.98	0	42.34	9.54	0	4.43	11.47	8.1	50.62	925.33	7
	D1	1159	26.08	164	124	4060	1250	66205.4	0	1.48	23.87	172.2	7.08	16.99	0	8.64	187.84	0	0.29	1.27	3.33	40.94	0	10.66	4.36	0	0.06	4.27	2.61	34.33	225.02	5
	D2	1418	36.76	203	111	5320	1410	45380.3	0	1.38	13.22	224.02	7.08	13.92	0	5.66	287.93	0	1.81	0	2.57	56.26	0	7.2	2.98	0	0	2.64	1.83	34.08	258.55	3.5
	D3	2088	61.93	337	162	8610	2900	31492.7	2.89	3.42	46.25	225.77	46.38	11.98	0	14.08	342.81	1.65	6.38	5.2	12.48	89.49	0	10.43	8.53	0	1.67	8.38	7.25	43.32	286.79	2.44
	D4	804	21.02	109	57.27	3090	730	23703.1	0	1.64	23.15	215.69	31.81	9.09	0	8.46	437.71	0	2.92	0.25	4.81	48.86	0	6.54	4.88	0	0.46	4.59	3.18	43.32	198.2	1.7
	D5	1299	20.14	166	75.43	3460	1310	19795.8	0	0.74	25.29	330.57	14.89	7.23	0	9.74	643.23	0	3.41	2.89	2.95	89.25	0	8.24	3.85	0	0	10.54	3.92	39.04	299.82	5
	h16	2544	76.19	445	191	10560	3930	65192.4	7.02	4.41	45.63	267.28	43.63	111.02	2.3	17.64	391.48	2.93	8.54	10.1	16.19	82.58	17.71	25.9	11.96	0	3.27	18	7.59	43.79	444.63	6.2
	h24	1061	16.6	156	63.01	3090	1090	62406.2	5.48	3.62	43.76	178.52	35.43	32.59	1.16	15.87	426.61	1.48	5.59	6.36	10.43	70.28	3.5	18.15	9.62	0	2.78	13.15	7.42	39.04	331.13	9.1
26	h4	1112	13.09	98.77	71.02	4550	1090	5401.93	1.79	0.23	48.82	306.32	42.73	7.62	1.82	12.97	380.03	0	12.75	2.85	9.13	66.01	0	8.95	4.84	3.37	1.6	16.76	2.52	40.87	467.22	9.68
	h8	401	8.47	32.79	42.36	2020	410	11995.1	11.83	3.34	100.24	396.66	109.48	42	11.72	19.18	201.2	8	32.83	14.52	21.51	38.94	0	16.92	11.7	8.85	16.11	11.58	5.74	55.97	215.94	6.62
	D1	829	18.06	74.07	68.62	3780	990	44866.7	4.95	3.02	74.33	303.33	77.39	58.42	6.84	12.1	99.07	2.36	25.02	6.36	13.46	37.78	0	13.35	7.34	7.01	13.38	9.89	3.21	44.52	275.98	4.25
	D2	946	25.43	83.12	74.61	4430	1040	21960.5	6.3	3.59	74.33	418.57	79.83	18.42	9.74	18.75	132.72	5.19	33.47	10.83	13.67	52.24	7.77	11.23	10.51	7.53	18.8	8.19	5.05	50.05	212.09	6.35
	D2	487	13.09	45.53	47.33	2470	590	14644.2	12.78	4.95	105.14	409.39	124.55	15.79	17.46	20.66	109	6.51	40.56	13.99	20.48	50.37	33.88	13.87	12.42	9.09	28.36	13.93	8.91	58.6	189.95	7.17
	h16	698	11.42	43.95	50.72	3110	680	31728.4	5.29	2.9	74.33	319.01	84.72	32.15	10.24	14.26	79.12	3.81	33.47	9.95	15.52	31.44	0	13.56	8.08	7.53	15.66	12.25	4.94	50.05	167.03	4
27	h4	52.2	30.7	18.8	11.5	2700	190	30933.9	41.61	1.94	62.47	407.44	86.76	91.62	50.75	11.49	695.57	41.84	19.25	30.91	5.45	80.74	4.32	43.21	6.47	37.22	130.07	104.62	7.29	59.73	424.89	24.2
	D1	224	38.5	45.9	14.7	2900	290	148609	49.77	2.41	36.92	601.16	27.64	116.93	62.53	7.38	934.68	44.23	10.14	42.07	4.25	68.62	90.24	69.08	3.52	44.39	163.25	87.33	13.61	61.34	371.28	19.4
	D1	413	31.1	47.1	32.6	4000	430	80500.9	35.64	3.33	67.86	352.4	73.95	94.46	44.77	9.78	481.86	33.76	19.25	31.48	8.57	70.31	53.31	38.81	6.13	32.7	96.16	51.66	8.79	68.98	280.47	38.3
	D2	866	51.8	99.6	56.3	6500	790	70705.5	34.2	5.91	91.43	500.88	133.51	76.06	46.45	13.55	433.65	32.13	28.42	31.19	13.51	78.15	76.12	39.35	9.37	35.15	99.99	47.32	13.98	79.38	279.22	23.9
	D3	436	37.7	62.6	30.8	4400	430	77594.9	37.99	7.98	124.96	703.89	169.87	60.4	47.12	21.1	648.02	38.49	36.76	36.26	19.03	84.03	51.02	37.73	15.82	37.22	103.49	52.43	17.64	76.37	252.07	26.6
	D4	516	46.5	85.9	32.6	5500	530	59983.9	36.69	7.65	97	1179.47	139.36	87.41	44.6	14.58	761.57	35.66	27.36	36.81	10.67	111.84	141.91	61.28	11.21	37.15	120.61	66.16	20.2	76.71	397.4	17.9
	D5	251	31.5	28.9	12	2100	150	99589.9	36.95	4.12	47.28	1259.92	53.05	100.2	38.58	12.52	1337.22	30.22	13.06	32.61	6.06	110.57	93.02	41.89	4.72	36.78	106.99	65.5	12.32	49.19	311.08	18.8
	D6	527	41.8	76.7	21.9	4400	530	126058	39.55	7.65	122.04	673.24	209.87	89.4	44.09	17.67	742	29.4	31.21	33.31	15.21	114.45	265.53	48.69	15.21	35.9	106.67	47.32	22.38	87.02	279.76	16.8
	h16	448	44.8	67.2	43.4	5400	490	134748	38.51	2.99	70.5	292.16	78.61	95.08	47.12	10.8	307.89	40.5	18.56	30.77	8.09	52.75	35.3	40.82	6.13	35.15	118.71	61.98	7.1	56.81	236.11	23.9
	h20	75.4	30	26.1	20.1	2500	200	185611	46.73	2.05	36.92	395.29	36.86	101.74	57.82	11.15	951.93	48.47	13.06	32.32	3.38	57.34	42.49	45.71	3.76	38.23	115.55	62.63	7.19	60.54	263.83	24.2
28	h4	145	7.33	36.22	21.03	2300	230	17396	4.8	1.67	81.2	339.79	35.09	89.61	7.03	0	1737.18	3.3	16.84	5.53	2.17	121.62	35.72	58.48	4.75	14.3	15.54	31.98	14.97	89.74	870.85	84.4
	h8	0	0	0	0.79	0	0	81318.8	3.97	1.58	75.56	149.49	35.09	18.04	5.2	0	540.73	4.09	14.03	6.52	1.4	30.38	51.63	13.23	3.61	8.07	14.17	2.63	7.74	39.74	233.57	24.2
	D1	69.54	8.65	30.76	24.41	2040	260	52328	2.45	1.67	132.94	203.02	21.04	18.18	2.61	0	561.61	2.77	10.73	5.2	0	35.13	47.02	12.55	2.48	9.01	8.62	1.73	7.28	43.62	332	18.1
	D1	0	0	0	3.48	160	20	34881.1	0	1.28	161.44	621.99	10.42	23.61	0	0	1005.1	1.41	0	3.13	0	48.41	0	23.57	1.52	8.64	3.68	0	11.02	45.77	643.73	19.1
	D2	0	0	0	1.94	0	10	29507.8	7.82	2.62	138.25	542.47	73.43	25.05	7.54	3.75	1137.03	5.39	23.21	8.45	3.21	45.36	70.57	21.2	5.01	14.67	20.33	2.94	19.27	69.61	576.97	35.1
	D3	0	0	5.4	3.06	270	80	36808.5	0	0.54	0	511.76	10.42	4.95	0	0	1487.02	2.23	0	1.28	21.28	87.26	34.76	118.69	0	11.28	5.81	0	10.87	58.26	301.35	18.8
	D4	576	25.1	91.05	73.26	7780	710	21284.2	19.79	3.93	208.48	391.97	154.63	16.74	20.73	13.42	1612.21	9.96	43.49	16.37	17.67	45.36	136.2	13.92	10.96	18.24	38.55	9.78	20.87	84.18	348.46	43
	h12	226	12.36	41.19	43.39	3910	410	88431.5	3.83	1.32	75.56	144.17	31.59	17.17	3.8	0	727.73	3.03	14.03	6.52	0	33.29	32.84	14.65	3.26	9.38	12.1	1.53	7.9	43.62	201.42	21.6
29	h8	4897	38.81	835	158	61830	9010	20675	47.84	18.6	318.47	222.39	282.8	126.86	124.49	127.48	1678.99	21.6	62.89	36.71	33.96	57.13	251.2	87.45	10.69	23.37	306.53	48.7	16.69	70.14	283.25	22.9
	D1	4992	33.32	862	127	66380	10350	67609.5	17.63	4.59	187.53	191.23	114.98	105.22	28.11	43.32	1250.41	7.19	33.5	15.48	23.87	49.94	116.22	24.18	8.24	13.3	58.5	20.45	11.65	50.74	731.08	10.9
	h12	3989	23.23	625	88.7	49900	7140	52388.3	11.1	6.61	179.36	187.61	102.89	49.3	32.88	30.31	824.13	6.04	26.65	11.87	11.47	32.58	64.33	24.18	4.66	13.61	57.18	16.45	6.97	43.62	273.37	16.3
	h16	5562	40.91	1047	193	73940	12520	75074.2	17.63	4.59	187.53	191.23	114.98	105.22	28.11	43.32	1250.41	7.19	33.5	15.48	23.87	49.94	116.22	24.18	8.24	13.3	58.5	20.45	11.65	50.74	731.08	10.9
30	h8	300	2.36	24.14	11.66	4040	310	56811.2	3.8	3.28	59.5	733.02	90.29	64.85	13.49	18.17	1050.35	3.29	8.14	4.52	15.43	83.5	255.15	37.22	5.79	7.25	15.23	25.62	22.51	58.86	410.39	62.1
	D1	214	2.45	13.56	13.5	3440	260	91063.9	0	2.79	40.1	1094.2	62.27	75.44	12.34	10.92	5155.06	0.83	4.84	2.91	5.87	70.51	342.21	45.43	3.19	3.42	57.26	18.29	19.77	50.16	507.62	15.4
	D1	0	0	0	0	1660	0	27490.4	0	1.75	29.51	1560.43	70.42	60.17	10.23	4.78	6896.92	0	4.35	1.39	2.78	88.86	507.43	148.21	0.02	7.86	41.85	10.36	32.01	68.91	1158.22	91.8
	D2	249	2.17	10.07	11.66	3180	250	24784.3	0	2.37	46.01	845.11	55	34.9	8.79	10.6	5681.53	0.47	7.6	2.21	7.93	73.85	359.44	33.24	2.72	5.45	5.54	8.73	22.06	47.29	585.5	60.9
	D3	143	2.26	0	11.05	2780	170	7493.4	0	2.12	26.42	918.64	45.9	33.21	8.41	6.41	4593.01	0.29	6.26	1.04	3.98	60.74	368.54	23.27	1.41	4.57	17.11	9.27	21.99	48.18	451.52	28.6
	D4	95.87	3.11	0	8.11	2840	190	9549.4	0.69	2.12	41.09	713.05	70.42	23.65	7.54	12.35	4547.07	1.53	5.21	1.94	8.78	50.19	343.23	21.02	3.52	5.1	5.91	10.9	16.58	43.67	357.59	33.9
	D5	143	3.11	0	9.27	2840	200	15533.4	0	2.59	31.05	607.18	44.99	20.29	6.87	7.71	4819.14	0	5.33	1.25	5.7	48.34	292.24	17.95	1.68	3.52	4.43	10.36	16.28	44.12	351.83	31.6
	h12	614	3.49	48	23.74	5400	460	35504.5	0.5	2.82	42.08	721.82	75.85	53.54	10.71	11.55	975.91	1.53	5.33	1.66	7.93	56.46	227.06	30.86	3.52	5.28	8.68	13.87	14.06	38.51	263.68	67.7
	h16	718	6.81	68.29	45.09	7510	700	94435.4	2.19	2.69	47.47	959.53	90.29	63.8	13.1	14.4	551.21	3.11	6.26	3.05	12.87	60.02	302.48	39.19	3.92	4.57	9.06	15.48	21.47	56.57	372.56	74.6

## Sheet: Severe Data
Patient	time	IL-22	IL-9	IL-33	IL-21	IL-23	IL-17E/IL-25	ST2	IL-1b	IL-5	IFN-a	IP-10	IL-1RA	IL-6	IL-13	IFN-g	MIG	IL-2	IL-7	IL-15	GM-CSF	Eotaxin	sIL-2Ra	IL-8	IL-17	MIP-1a	IL-4	IL-10	TNF-a	MIP-1b	MCP-1	NO2-/NO3 -
1	h16	0	0	0	1.45	0	0	20712.4	75.4043	56.0057	66.8719	18.4323	698.973	73.3086	65.4582	72.1005	132.565	14.7583	136.032	50.7194	54.6471	28.127	798.96	38.2179	52.6328	228.254	63.8384	24.9461	9.9196	559.245	253.589	28.599
	h20	0	0	0	5.56	0	0	14810.2	58.6214	53.6198	62.3429	21.6756	770.635	100.126	75.3236	73.3235	127.143	12.4599	254.998	45.4633	38.2924	25.2233	713.398	33.8989	37.8886	186.146	66.4796	20.0474	9.3272	575.882	258.402	21.051
	h24	57.3	0	0	3.04	0	0	11314.8	38.7513	34.3243	56.6379	21.8176	436.772	73.9314	67.4968	55.2832	82.4052	8.0143	162.728	33.3739	0	28.5954	614.324	41.716	45.941	155.499	61.2071	17.9201	6.4584	198.719	323.422	27.389
	D1	0	0	0	3.04	0	100	7510.27	27.2607	17.7678	52.0355	22.1019	421.837	99.4726	65.4582	51.7597	80.6149	8.0143	141.091	33.3739	0	26.9422	664.046	21.36	29.8066	151.602	69.1305	21.7949	5.3607	585.203	208.986	19.812
2	D4	1667	36.48	255	102	6040	1910	89198.8	0	0	38.9919	76.8662	851.849	93.2449	30.2529	59.7845	112.183	0	141.894	92.7323	0	67.0877	1002.95	82.2441	93.2033	87.203	128.358	0	0	112.912	1218.58	78.444
	D5	1113	18.37	148	65.07	2980	1000	82445.2	0	0	38.9919	63.4328	1236.53	76.5514	32.6567	54.0763	119.737	0	139.603	92.7323	0	74.6697	1483.31	76.6641	101.64	99.6213	114.832	0	0	126.118	1551.34	57.186
	D6	907	13.73	122	54.44	2780	910	64981.7	0	0	47.4587	62.0686	1416.82	74.1879	31.0608	58.1591	119.737	0	139.603	98.1321	0	102.737	1415.94	95.3945	120.778	99.6213	131.147	0	0	128.712	1503.7	69.989
	D7	1100	20.5	137	61.91	3300	980	78009.8	0	0	38.9919	45.8993	984.426	132.296	34.2276	61.4059	94.8278	0	139.603	90.0361	0	95.7694	1313.17	102.466	124.35	95.5672	104.974	0	0	133.854	987.884	45.705
	D1	242	0	26.34	12.92	100	330	155386	63.1156	2.8951	82.3889	34.9578	8410.02	625.668	50.9525	79.0062	141.057	0	170.482	92.7323	0	83.9245	1458.15	105.496	209.559	108.797	175.584	0	0	336.784	1061.43	71.741
	h16	278	0	43.7	12.11	290	370	184665	47.6856	0	54.7094	23.0065	4363.88	208.489	35.7755	79.0062	133.336	0	146.285	98.1321	0	68.4722	1072.64	231.82	137.988	107.508	123.703	0	0	166.062	732.516	27.225
	h20	211	0	37.93	9.43	140	320	191508	37.9633	4.8193	91.3124	23.2421	2272.29	357.951	60.2778	86.8881	139.553	0	156.355	90.0361	0	76.5289	1458.15	92.8683	317.768	110.078	169.111	0	0	435.338	802.327	34.549
	h24	110	0	24.4	8.91	110	270	179266	26.7782	0	34.0377	19.2422	2272.29	348.097	31.0608	53.2562	133.336	0	141.894	71.2388	0	55.3999	902.676	91.3521	101.64	85.772	118.572	0	0	79.1176	615.482	25.661
3	h8	0	0	0	0.57	0	110	37979.3	193.617	19.5418	186.072	9.6955	2060.98	64.9728	60.9254	149.78	197.915	22.4067	188.658	171.843	417.382	74.4737	545.657	79.963	168.792	143.108	177.433	113.866	2.3316	182.685	686.58	13.593
	D1	494	2.2	81.81	34.94	920	560	1289.99	88.2255	29.6951	180.251	6.1498	1112.38	62.2791	47.4882	127.053	123.306	0	176.873	103.542	253.922	40.7596	522.318	57.7412	170.239	117.63	168.186	49.0652	0.5797	82.0777	380.443	10.451
	D4	795	29.29	131	86.32	3140	870	27423.1	365.958	105.319	389.632	24.6801	4496.18	88.8748	127.005	307.681	335.722	92.5317	276.979	516.846	545.051	90.2979	1035.66	97.6676	315.644	251.87	238.781	166.1	35.6726	375.187	723.983	7.146
	D5	965	18.51	144	81.14	3370	1090	115214	454.553	153.988	498.404	67.957	6670.56	150.402	198.822	397.883	363.547	95.043	317.736	647.743	587.315	98.3514	1238.98	201.243	391.237	329.994	285.943	148.589	41.6751	643.544	871.433	6.343
	D6	536	14.01	89.37	51.86	2170	650	139484	726.747	331.227	556.217	38.1462	8714.53	200.444	349.617	619.441	522.549	181.442	403.951	1172.45	748.922	136.386	2421.22	187.696	769.199	445.165	422.81	253.742	103.233	751.005	1219.78	7.146
	D7	1231	37.07	178	125	5590	1400	16837.4	616.028	296.391	545.57	34.3134	7755.33	168.942	258.701	444.389	449.533	160.527	368.188	878.612	604.41	102.261	1974.68	123.189	605.953	353.717	381.899	186.379	76.5913	592.977	1021.06	7.146
	h16	387	0.75	87.48	24.95	560	530	100743	205.174	16.804	233.021	10.4447	3025.11	93.8265	67.2857	194.617	206.856	28.5675	200.689	205.002	538.317	106.916	646.605	85.2826	189.797	161.389	183.91	148.279	5.5607	203.466	569.468	18.314
	h16	0	0	25.85	9.43	90	250	109814	195.561	48.2013	266.577	7.2699	2246.16	61.9792	100.012	178.255	215.398	14.9585	203.22	160.839	379.483	86.0538	673.638	57.4831	197.831	176.247	171.422	104.766	9.8479	164.857	509.063	10.17
4	h4	1270	12.34	166	63.34	3270	1110	6056.52	0	31.9585	44.2066	28.0625	4373.63	65.7552	0	0	44.5315	14.3821	70.8624	0	0	22.2938	129.998	4.9218	69.3167	49.0649	36.3917	116.429	0	3.532	141.517	6.3
	h12	437	0.98	63.77	20.99	710	510	71013.8	0	31.1462	44.2066	25.5834	131.89	28.0147	0	0	0	14.3821	69.1298	0	0	14.6121	455.362	4.0348	57.6169	44.905	10.115	0	0	0	0	3.4
	h8	809	4.63	109	38.66	1600	710	38121.2	0	32.7774	39.7959	23.9679	685.134	32.5151	0	0	0	14.5723	70.5165	0	0	18.5287	284.055	0.2453	62.3236	42.5679	23.0975	0	0	0	66.2392	7.2
	D1	1613	23.36	210	90.34	5170	1280	44330.7	0	35.2732	45.2694	31.7741	220.311	57.8505	0	0	44.5315	15.529	72.2429	0	0	17.9991	444.035	4.1592	92.1512	59.0145	53.2236	0	0	0	61.0139	3.2
	D7	1251	8.5	162	20.99	2610	1140	3028.65	0	36.1179	60.6997	49.5069	552.956	135.358	61.9827	120.146	135.186	17.4701	78.7365	0	0	24.928	483.226	13.5957	180.992	49.0649	107.449	0	11.8582	37.8143	129.645	8.1
5	D2	0	0	19.19	20.36	230	0	86058.5	0	39.5937	57.9848	51.7355	391.731	106.291	78.1651	74.0348	60.2335	9.687	0	0	0	41.1906	994.849	22.1064	117.193	111.334	114.611	29.3053	17.992	161.921	1844.12	14.6
	h8	464	8.07	118	51.12	1230	680	78440.1	0	39.2186	58.4833	30.8988	12357.9	350.734	77.7801	61.0499	66.4254	10.2052	0	0	0	51.2438	960.423	225.081	105.085	114.816	119.51	34.9759	16.6328	123.019	2030.62	11.9
	D1	851	45.82	199	158	5310	1830	90588.2	0	39.9703	57.9848	32.4096	312.582	126.881	81.2678	166.015	74.5005	10.7217	0	10.9923	0	30.7121	1036.11	18.633	152.904	118.249	154.437	34.3022	29.7541	128.022	680.503	10.5
	D2	0	0	31.15	22.07	360	0	80742.3	0	36.9998	46.8106	37.3791	312.582	216.035	75.4839	23.4758	31.4633	3.2357	0	0	0	33.8786	546.919	38.8939	72.1228	62.2234	64.766	35.6546	10.8408	90.7703	2485.09	13.3
	D4	817	31.36	205	87.24	3410	1340	75080.6	0	39.5937	56.9855	52.0334	701.154	59.8465	79.5175	87.5979	62.3116	9.1668	11.8446	0	0	41.3697	905.255	32.2559	129.192	117.395	131.442	27.2273	19.3651	95.8444	1975.87	20.3
	D4	205	5.14	75.8	32.35	860	520	59331.9	0	38.1024	55.9832	55.9042	1053.05	68.4486	77.7801	44.4104	40.7444	5.7238	0	0	0	63.3308	665.91	45.9479	96.9436	74.2304	73.9745	29.94	13.6958	81.0773	2539.83	18.2
	D6	0	0	17.98	5.61	140	0	77513	0	37.3658	50.9228	53.8206	650.199	54.9896	76.2467	37.5815	36.1659	5.453	0	0	0	55.3625	669.398	32.7326	86.6801	69.2393	84.3458	28.6758	12.6475	70.2628	1378.87	25.7
	h16	0	0	40.97	16.12	330	0	85581	0	36.6353	43.16	21.0036	417.915	378.772	75.4839	4.0326	16.255	3.2357	0	0	0	41.9685	458.853	185.965	59.4335	50.6274	52.4979	38.3019	9.5741	93.8168	1835.56	10.9
	h20	274	12.42	114	51.12	1720	810	90182.3	0	36.4536	47.8444	25.4367	218.82	163.298	75.865	30.6174	29.0574	5.453	0	0	0	26.5307	683.343	56.7098	78.391	70.3665	77.1003	31.0093	12.9085	76.4574	1037.94	16.5
6	D3	632	0	81.81	25.08	790	630	69637.7	9	23.6	38.7	496.8	807.7	77.4	61.6	182.7	64	0	0	32.6	0	51.2	358.6	30.8	0	80.2	37.6	21.7	0	78	1635.7	6.5
	D1	1696	40.44	260	91.26	6530	1890	331190	5	24.7	61.5	109.8	647.9	224.6	63.6	556.9	137.1	0	0	56.7	0	44.9	303.4	98.6	0	115.6	61.7	24.6	1.5	162.9	1080.7	45.5
	D2	36.57	0	11.87	6.72	0	0	103726	0	22.9	9.6	521.1	509.4	97.1	62.6	86.5	50.8	0	0	20.6	0	37.5	270.8	26.4	0	53	20.4	20.9	0	72	1845.4	7.4
	D4	0	0	0	0	0	0	45394.3	0	24	44.1	178.6	4660.4	46.2	64.6	282.4	45	0	0	14.6	0	41.2	565.7	889.1	3	113.2	60.4	22.1	1.5	155.1	870	30.9
	D5	36.57	0	9.58	8.24	0	0	69087.6	0	24.5	67.3	116.2	1356	434.1	64.6	399.6	93	0	0	35	0	58.6	684.2	89.4	0	127	65.6	32.4	1.9	184.2	934.6	11.1
	D6	384	0	40.23	22.98	320	380	75818.6	12	27.2	84.3	120.4	1253.6	214.9	66.6	351	101	0	0	49.4	0	73.1	562.2	100.6	0	131.5	66.9	30.4	4	81.9	1126.3	13.7
	D7	234	0	36.61	9.15	0	0	61799.2	23	29.8	104.3	93.6	1685.8	52	71.7	415.8	112.5	0.6	15	73.6	33.5	54.9	506.1	54.3	3	167.1	81.2	29.7	8.4	228.9	498.4	11.7
	h12	93.09	0	2.39	4.89	0	0	379278	0	25.1	110.9	233	588.4	63.9	69.7	282.4	66.4	0	0	119.7	0	127.4	370.1	16.3	0	145.5	63.6	15.2	13.7	177.4	432.9	18.7
	h20	1068	6.3	121	45.81	1570	810	418203	12	23.8	47.5	82.1	868	216.9	62.6	249.4	68.8	0	0	13.4	0	34.4	279	345	0	93.6	49	25.4	2.3	85.9	1784.6	55.4
	h24	0	0	10.73	0	0	0	439408	0	22.6	9.6	78.5	314.6	273.5	62.6	0	15.5	0	0	0	0	28	193	198.4	0	20	10.8	25.4	0	65.9	1345	59.7
7	D1	73.42	0	38.79	7.04	370	700	165576	0	1.57	0	352.68	151.17	377.94	0	0.28	439.99	0.73	18.8	15.09	0.94	6.35	81.17	58.33	0	0	0	30.57	5.04	9.78	889.27	25.4
	D2	0	0	34.12	8.57	430	450	149995	0	1.53	0	960.18	3.87	223.5	0	0	540.95	0	10.7	16.54	0.74	0	27.94	45.68	0	0	0	20.11	4.61	0	967.46	25
	D3	130	7.26	92.3	27.96	1250	910	152289	0	1.8	0	783.88	6.76	143.66	0	0	464.72	0.54	14.15	15.25	0.83	3.57	31.32	37	0	0	0	30.57	4.7	0	1162.17	20
	D4	42.3	0	12.04	7.04	130	260	158995	1.06	2.59	0	1319.97	49.53	696.75	0	9.8	1529.6	1.95	21.96	21.58	1.67	12.1	109.96	143.54	4.18	25.3	0	43.5	10.35	38.5	2054.7	12.151
	D5	92.19	4.99	62.34	15.81	680	560	146659	0	3.51	0	2451.46	26.05	443.04	0	3.53	1875.91	1.79	18.8	22.81	1.28	17.6	89.92	106.57	0.76	14.16	0	27.33	7.49	13.1	1737.97	35.775
	D6	0	0	13.9	8.57	190	270	149793	0	2.59	0	2674.8	226.32	798.67	0.39	4.17	2187.05	2.77	24.47	17.49	1.21	16.86	143.28	132.59	2.1	0	0	45.66	7.37	5.79	1060.58	33.478
	D7	0	0	0	3.51	0	0	132518	5.44	2.56	2.28	1837.23	22.37	334.75	2.22	2.37	2587.5	2.12	32.18	28	2.05	18.27	170.16	83.72	1.83	15.61	0	54.96	9.14	21.37	1781.59	20.678
	h12	0	0	0	0	0	0	169104	2.94	1.87	0	418.03	976.88	1234.34	1.06	6.35	2647.34	0.13	21.96	12.31	0.96	38.09	74.15	385.04	2.1	14.02	0	522.08	5.9	31.55	2407.68	15.7
	h16	241	2.63	60.92	15.81	460	750	173001	1.26	1.56	0	534.65	1378.68	1072.73	0	1.85	3237.81	0.73	23.42	12.81	0.76	45.57	180.67	398.12	0.82	0	0	165.2	6.6	31.55	2538.85	28.2
	h20	0	0	19.27	3.51	340	380	170457	0	1.38	3.97	564.95	586.73	611.77	0	0	1691.56	0	13.08	10.31	0.68	13.19	127.08	173.41	0	0	0	101.63	4.82	0	1686.09	36.1
8	D1	130	2.01	58.07	25.85	370	1020	165840	0.64	0.08	9.4	264.29	488.17	535.71	0	0	129.03	0.7	0	25.43	0	31.32	418.51	114.69	0.24	0	0	167.89	1.15	37.02	1486.46	61.559
	D2	0	0	0	7.8	0	380	164328	0	0.04	6.18	1322.49	42.51	71.89	0	0	307.71	0.44	0	11.51	0	23.54	148.12	55.06	0	0	0	50.32	9.77	45.95	1703.94	32.235
	D3	0	1.38	46.37	19.13	430	810	169291	0.21	0.07	11.51	973.08	50.6	46.08	0	0	287.08	0.57	0	9.1	0	22.88	148.29	43.56	0	0	0	38.43	9.33	56.26	1749.58	37.322
	D4	42.3	3.82	63.75	22.48	480	750	160041	4.32	0.6	34.67	310.17	109.66	22.37	0	4.47	136.75	1.38	7.13	12.86	0	20.94	164.66	45.7	5.29	0	9.97	29.89	4.29	35.29	683.18	14.294
	D5	0	0	34.12	10.13	190	510	151022	1.1	0.31	13.53	334.55	58.6	25.05	0	0	175.93	0.41	0	6.17	0	24.95	145.62	40.75	0.29	0	0	21.69	0	29.56	757.25	12.939
	D6	0	0	30.93	8.57	180	510	145997	0.81	0.07	10.01	249.54	60.31	17.74	0	0	88.1	0.41	0	8.05	0	23.46	114.34	35.92	0	0	0	11.47	0	21.94	422.09	9.274
	D7	136	3.23	90.98	25.85	830	1070	80092.7	8.15	0.83	41.12	126.26	142.02	8.67	0.34	5.76	52.43	2.19	10.32	7.04	5.39	32.4	96.1	17.86	5.47	0	16.82	20.92	3.63	33.03	498	11.262
	h12	244	10.01	104	40.15	1000	1910	168331	31.09	0.17	12.67	526.79	2934.97	192.291	0	1.65	284.92	1.12	0.62	5.58	0	165.03	260.21	413.68	0.29	17.85	0	534.34	18.45	128.26	2105.52	40.989
	h20	325	14.28	104	50.15	1140	2820	167414	1.76	0.05	27.92	613.83	1843.16	3177.08	0	0.32	523.94	0.84	0	10.96	0	391.76	353.39	413.68	0	0	0	536.77	13.12	30.31	1976.99	58.151
	h24	0	0	13.9	9.34	0	500	167750	0.53	0.04	19.22	1024.47	1552.33	2292.85	0	0.05	673.29	0.67	0	14.73	0	66.01	375.55	453.35	0	0	0	512.4	10.65	39.73	2326.58	62.318
9	D1	327	8.5	63.9	37.6	4900	470	241717	0	1.39	33.76	444.28	27.6	36.2	0	0	363.42	0.67	8.38	4.87	2.6	14.12	438.63	15.84	0	0	0.73	40.1	6.44	15.13	2775.99	24.993
	D2	0	0	38.9	17.2	3200	210	227943	0	1.35	17	751.25	10.04	65.35	0	0	229.61	0	1.73	3.52	3.21	0	302.45	17.51	0	0	0	29.76	4.2	0	2404.54	18.053
	D4	878	26.9	91.8	59.3	7100	840	34742.9	2.67	1.96	44.27	589.74	106.82	10.96	0	0	319.84	0.6	12.74	3.81	7.36	15.78	284.42	7.24	0	0	2.78	25.3	8.9	17.54	1497.93	5.952
	D5	0	0	20.4	10.5	2300	130	27420.3	0	1.75	23.01	1033.36	113.95	10.96	0	0	212.33	0	0	3.01	2.6	5.82	271.08	8.51	0	0	0	24.48	6.81	0	1683.52	9.924
	D6	417	15.8	57.5	36.3	6100	490	22157	0	1.39	29.44	575.06	83.48	6.1	0	0	237.84	0	0.54	2.23	0	0	176.85	6.88	0	0	0	18.93	4.33	0	971.1	13.891
	D7	760	19.3	74.9	43.2	7100	690	25596.2	5.03	2.43	60.1	608.49	128.06	9.39	0	6.74	234.08	2.27	17.24	4.16	11.67	16.38	328.64	10.06	0.23	0	10.73	36.75	11.96	32.33	1264.26	18.648
	h12	839	33.2	95.8	74.2	7100	1070	242046	15.89	3.93	54.02	302.88	164.17	19.8	0	12.54	242.97	6.41	19.37	6.33	23	26.2	171.92	14.81	8.45	0	20.46	89.45	13.79	31.12	1145.41	27.77
	h16	0	0	13	11.3	2400	130	310765	0	1.23	13.73	376.99	10.04	14.43	0	0	209.2	0	1.18	2.78	0	0	183.5	11.65	0	0	0	16.34	2.64	0	871.7	24.001
	h20	0	0	28.7	14.7	3400	200	380827	0	1.25	12.59	393.13	4.59	14.4	0	0	240.58	0	0	2.78	0	0	210.39	13.96	0	0	0	14.57	3.33	0	1068.29	26.381
10	h4	709.48	0	74.93	11.59	1310	1570	38305	0	2.12	0	247.36	711.88	269.91	1.94	2.06	2815.24	2.29	4.58	4.18	0.29	110.55	119.94	125.35	0	0	1.74	349.41	5.72	34.15	2478.67	30.3
	h12	0	0	0	0	0	60	317135	0	1.46	0	258.58	108.08	83.21	1.18	0	837.03	1.41	2.29	3.43	0.29	33.29	116.59	87.92	0	0	2.8	30.14	3.75	24.82	866.93	31.6
	h16	0	0	0	0	0	20	418095	0	1.82	0	349.29	29.67	300.89	1.18	0.29	1205.7	1.59	2.29	4.34	0.16	43.58	242.11	116.98	0	10.81	6.32	52.14	6.85	37.49	1710.03	33.6
11	h8	0	0	0	11.64	230	510	15257.5	0	1.67	3.13	261.8	831.95	164.92	2.51	1.18	1506.97	2.11	2.29	2.7	0.04	57.96	26.7	54.92	0	10.81	3.08	102.32	5.1	38.97	2618.56	19.5
	D1	925.03	0	138.04	32.47	2700	2570	171655	0	2.05	0	3017.9	55.86	366.11	2.71	0	2400.33	2.11	3.32	5.76	0.35	28.93	96.41	109.23	0	15.35	0.14	69.45	4.65	12.05	1164.62	16.9
	D1	150.24	0	27.9	10.94	390	700	160045	0	1.82	0	3840.42	50.05	204.83	2.51	1	6170.95	1.76	2.29	6.08	0.55	20.24	95.1	92.11	0	10.14	9.7	65.56	6.22	9.45	1107.08	18.7
	D2	0	0	0	0	10	100	119217	0	1.82	4.67	2897.61	32.74	60.52	1.75	1.35	5300.82	1.68	3.15	5.12	0.76	22.56	87	105.29	0	27	2.4	213.12	7.28	27.52	2389.36	14
	D3	471.37	0	71.19	23.09	970	1270	155978	0	1.75	0	1279.11	38.2	18.82	1.75	0	2364.7	1.76	2.64	4.96	0.04	21.41	47.23	73.6	0	0	0.6	23.07	4.58	5.82	1284.37	15.6
	h12	0	0	0	10.94	10	160	113262	0	2.28	16.44	623.99	1788.89	542.85	2.51	2.94	2411.9	2.11	4.58	4.73	1.11	87.96	63.97	269.37	0	27	4.18	71.5	10.14	51.62	3617.08	14.4
	h16	0	0	0	10.25	0	80	146754	0.64	2.35	18.47	892.84	427.62	488.01	2.71	0	1371.27	2.2	3.64	5.12	1.39	67.31	49.41	208.54	0	23.63	2.8	68.01	10.48	31.9	3133.77	14.8
12	h8	481	28.93	191	81.5	3580	1860	71443.1	6.69	1.87	56.32	245.67	264.45	1126.05	4.1	10.02	701.43	2.21	6.79	2.85	12.12	106.85	0	110.07	2.93	13.88	10.51	40.22	23.02	69.62	1711.62	22.5
	D1	336	11.09	138	64.95	2500	1460	169109	2.64	1.48	65.5	642.34	110.2	302.51	2.37	4.67	261.19	1.54	1.94	2.73	9.15	42.56	21.11	23.77	1.75	11.87	5.43	16.93	14.45	35.05	528.97	17.4
	D1	268	9.47	117	57.58	1980	1570	166814	0	0.69	56.32	1317.81	58.95	240.05	0	0	426.83	0.23	0	2.85	8.27	45.9	17.26	23.85	1.67	7.28	0	22.89	13.6	37.08	666.65	16.7
	D2	410	14.8	161	71.04	2960	2390	149366	0	0.85	45.35	854.26	25.68	141.12	0	0.93	665.78	0.23	0	1.17	7.7	44.38	3.84	28.56	1.82	5.32	0	12.46	7.32	21.31	588.13	15.9
	D3	67.17	2.01	80.3	28.38	1070	890	133781	0	0.77	56.32	633.11	10.33	43.43	0	0	471.3	0.38	0	0.26	7.41	42.19	16.72	20.54	1.03	3.98	0	3.51	8.33	23.62	487.55	12.5
	D4	0	1.38	56.63	25.01	900	560	84004.7	0	0.77	47.45	251.33	12.89	22.38	0	0	271.81	0.23	0	0.48	5.99	42.69	5.18	7.53	1.98	2.76	0	4.25	5.4	17.29	341.92	6.3
	h12	244	0	74.86	21.64	670	930	160248	36.26	0.77	34.42	1741.58	2917.08	5575.08	0	5.43	1203.95	1.04	0	2.61	13.8	301.34	0	808.83	8.34	18.5	0	222.8	36.17	127.17	3762.9	27.3
	h16	363	0	55.19	15.81	610	640	168302	5.7	0.77	50.91	3082.44	1963.35	5113.59	0	3.73	1116.29	0.23	0	3.09	11.82	212.54	3.46	267.6	4.04	16.84	0	222.22	25.55	45.2	3579.56	32.5
13	h8	833.22	67.9	142.2	204	3850	1110	21565.6	13.52	3.06	81.77	116.02	537.85	138.96	8.88	12.33	499.68	5.33	7.36	5.81	13.95	102.03	22.06	22.97	2.3	20.08	17.92	55.15	16.74	53.26	463.86	24.5
	h12	0	0	0	0	0	120	229410	0	1.1	42.5	195.35	225.81	113.85	0	0.2	1566.14	0.71	0	0	1.52	54.57	30.92	23.09	0.96	8.03	0.45	42.64	8.74	26.05	512.33	15.9
	h16	408.96	10.88	32.99	19.92	760	560	388360	0	1.14	49.53	172.18	51.27	156.61	0	0.93	1233.74	0.54	0	0	2.26	51.45	48.54	21.77	0.72	7.54	0.73	22.52	10.11	36.07	543.97	15.9
14	h4	0	0	0	0	0	60	12138.5	0.49	1.06	30.58	347.3	4289.39	423.36	0.62	2.41	2740.85	1.54	0	1.17	5.99	63.71	0	95.7	0.09	9.42	3.17	948.93	8.06	48.03	1860.75	51.9
	h12	202.5	0	0	0	20	210	104247	0	1.18	45.35	278.03	1084.35	240.25	0	2.04	1986.73	0.87	0	0.15	2.76	41.19	6.02	72.46	0	12.25	2.23	40.78	9.29	43.29	1494.74	20.9
	h16	0	0	0	0	0	70	202770	0	1.01	35.17	265.7	221.95	421.05	0	0.56	874.1	0.54	0	0.26	2.51	43.66	108.64	99.45	0	38.97	0.32	212.08	14.17	148.33	2640.66	22.1
15	h4	0	0	0	0	0	30	6273.75	28.33	5.64	98.24	206.59	270.07	39.93	18.55	67.54	313.26	16.56	19.74	24.07	15.16	73.39	80.62	22.19	24.14	55.56	6.4	181.12	15.04	42.86	389.86	26.7
	h8	0	0	0	0	0	40	34679.9	2.82	0.53	0	214.09	12.41	57.72	7.19	48.57	313.26	1.19	0	5.54	0.06	47.54	18.58	19.79	13.92	19.96	0	9.38	5.82	23.35	454.17	46.6
	h12	0	0	0	4.95	60	320	48953.2	1.08	0.84	9.24	134.03	0	49.7	6.71	46.19	307.83	1.64	0	5.54	1.06	27.79	14.53	17.73	8.35	18.97	0	15.27	4.39	19.26	265.3	22.5
16	h4	2646	16.17	105	35.69	5750	870	37714.2	14.84	1.43	24.98	255.89	225.74	50.64	18.58	3.15	1970.92	9.94	0	2.45	5.03	45.48	0	51.04	0	23.97	7.73	54.27	3.84	49.63	1036.36	18.9
	D1	1945	18.79	82.77	35.69	3580	670	196323	8.79	1.37	0	389.24	52.83	54.99	5.8	6.77	747.12	6.61	0	1.61	3.79	21.87	10.09	17.42	0	17.15	1.2	20.74	4.4	28.3	344.89	12.3
	D2	1737	20.67	63.58	22.08	3090	540	67825.6	7.89	0.82	6.19	514.27	59.7	11.79	8.25	5.06	832.38	6.61	0	2.21	3.49	29.75	0.75	9.21	2.17	16.92	0.53	14.82	4.54	20.18	376.55	10.9
	D3	2293	21.62	91.91	34.83	5120	770	47466.7	6.74	0.88	4.97	636.47	45.97	6.55	5.32	3.95	1283.65	5.03	0	0.12	3.18	30.92	17.65	4.45	0	15.74	0	28.19	3.7	23.64	311.04	8.1
	D4	3304	25.23	148	38.24	7900	1180	38501.4	11.48	1.18	3.67	798.96	71.19	6.94	8.25	5.53	2534.78	7.17	0	1.13	4.41	36.39	6.69	6.89	0	20.86	0	27.38	6.62	29.27	348.93	13.3
	D5	1783	29.24	62.33	29.64	2650	590	120090	9.56	0.94	3.67	419.8	50.54	16.73	5.8	3.95	1100.29	5.47	0	0.79	3.79	26.81	25.91	8.91	0	17.15	0	23.65	3.27	15.58	260.86	5.4
	D6	2005	29.05	68.5	29.64	3920	640	50594.1	12.51	0.7	7.35	716.65	74.65	7.8	8.55	6.77	936.14	8.56	0	2.21	6.1	38.53	36.16	9.71	4.02	22.5	2.85	19.68	5.79	29.51	398.77	11.2
	h12	1760	10.69	69.72	14.16	2550	490	125448	5.72	3.43	0	310.05	50.54	90.18	5.48	4.27	1281.76	3.72	0	0	2.55	33.07	0	30.12	0	16.69	1.7	49.33	4.26	57.06	829.77	15.4
	h16	1902	9.63	70.32	15.12	2890	560	145831	5.98	5.13	0	343.66	50.54	106.15	3.84	2.01	1211.55	4.31	0	0	2.71	28.55	0	34.52	0	14.87	1.2	99.92	3.56	41.7	633.91	19.3
17	h4	930.94	0	104.48	22.36	800	1720	5928.95	0.11	5.34	106.05	1182.03	32.75	58.12	0	0	8323.59	1.61	0	1.98	4.76	65.13	0	23.66	1.22	8.79	0.14	946.25	14.69	46.17	637.96	69.4
	h8	146.48	0	0	8.2	50	360	96414	0	5.46	80.76	1490.12	148.79	160.57	0	1.96	6026.59	1.17	1.25	1.29	14.84	49.33	0	124.97	1.12	18.64	0	364.38	20.96	121.83	2241.63	43.9
	D1	697.46	0	98.48	17.32	880	1470	163473	0.86	5.69	71.87	1049.31	29.54	132.25	0	0	5229.13	1.61	0	4.8	9.01	29.89	36.97	46.46	1.22	8.42	0.62	91.39	14.86	26.03	573.49	64.4
	D1	1058.29	0	181.95	17.32	2030	2670	135079	0	5.06	78.67	827.22	17.05	99.59	0	0	5295.77	0.54	0	2.68	3.69	27.87	0	33.66	1.03	6.91	0	36.01	12.51	21.47	588.58	70.5
	D2	1007.35	0	169.3	10.94	2290	2240	69140.9	0	6.39	83.36	1235.77	26.36	59.04	0	0	4973.52	1.68	0	2.68	8.48	38.83	23.99	32.77	1.41	7.16	0	52.71	22.91	25.05	949.57	44.3
	D3	512.26	0	86.06	6.87	870	1020	32070.8	0	6.04	67.66	1334.28	23.21	57.21	0	1.03	9390.55	1.17	0	2.68	9.54	38.02	36.46	29.62	1.22	7.67	0	56.04	16.77	14.43	715.96	44.6
	D4	801.24	0	120.11	25.98	1190	1730	70895	1.62	6.28	79.19	1457.23	32.75	66.64	0.24	5.24	10983.8	2.89	0.1	7.11	13.25	48.75	115.59	43.93	1.71	8.05	0	110.68	17.35	19.44	851.48	32.4
	D5	663.35	0	98.01	13.04	780	1430	96264.5	1.24	5.58	82.32	967.03	26.36	24.7	0	0	4766.27	1.03	0	3.74	6.89	42.45	189.23	25.46	1.37	6.52	0	41.03	16.19	17.38	527.29	29.9
	D6	396.52	0	55.11	6.87	300	900	82535.8	0.11	5.58	80.76	802.74	17.05	29.31	0	0	3117.27	0.89	0	3.74	5.29	42.58	139.09	21.46	1.41	7.42	0	42.15	12.68	19.44	560.89	18
	h20	708.48	0	99.87	15.17	900	1610	166388	2.76	5.69	77.1	1377.69	62.75	349.83	0	2.42	9198.72	3.44	1.25	5.15	8.74	45.81	0	109.13	1.51	12	1.61	420.18	25.18	54.5	1545.41	61.5
18	h4	2580.73	45.08	464.25	138	20780	8460	2571.75	0	0	97.6	116.97	31.9	107.18	6.62	3.89	172.74	0	0	0	244.65	60.31	6.34	23.39	0	5.97	11.17	300.34	7.8	49.17	305.79	28.2
	D1	1847.43	39.63	243.41	126	8760	3270	26692.8	0	0	77.52	680.14	0	95.58	3.4	15.18	3893.46	0	0	2.29	173.33	50.95	26.06	34.91	0	10.04	4.17	83.69	11.62	50.48	629.32	27.6
	D1	1637.85	10.4	175.74	51.36	7810	2580	23177.2	0	0	64.6	876.25	14.69	120.19	8.94	5.14	3472.11	0	0	8.77	186.25	41.4	31.28	34.96	0	10.98	2.08	49.62	17.94	54.52	794.75	37.3
	D2	1479.97	11.68	168.42	51.01	6470	2550	39766.5	0	0	71.23	389.52	0	27.77	0	1.55	546.54	0	0	0	175.94	17.5	0	13.31	0	4.94	3	20.11	6.31	23.14	199.49	33.6
	D3	2764.49	72.61	487.89	198	20130	8700	44844.6	0	0	94.89	938.53	22.92	205.59	0	42.09	1864.53	0	0	10.51	249.3	59.99	22.26	34.61	0	12.67	8.04	16.63	11.43	46.22	1030.12	81.2
	D4	2750.49	23.21	419.11	97.07	14010	7620	35982.3	1.46	0	97.6	1516.88	25.92	31.86	5.33	45	6279.4	0	2.59	15.71	249.3	29.96	57.06	31.37	0	7.43	6.96	23.18	14.32	41.7	370	24.6
	D5	1274.33	0	25.17	36.07	3460	370	59816.5	3.54	0	57.56	1275.03	219.55	39.88	0.76	6.01	4760.19	0	14.47	16.4	220.96	21.16	81.78	319.53	0	8.21	0	15.47	11.95	50.99	778.86	32.9
	D6	2423.2	69.79	339.98	165	13640	7170	65407.3	2.43	0	115.54	1698.39	22.92	14.65	6.62	6.97	1284.88	0	8.57	11.56	285.46	35.97	60.65	25.16	0	8.33	10.14	9.58	15.02	52.02	189.39	32.2
	h12	1914.51	10.4	247.85	56.28	8870	5400	21803.9	0	0	89.31	426.8	13.94	66.18	5.33	3.79	573.15	2.34	0	0	235.27	50.26	37.31	31.29	0	16.52	12.19	124.88	12.33	69.56	529.59	27.2
	h16	1895	26.7	227.23	90.32	7680	2320	31246	0	0	74.42	563.16	3.46	121.59	5.99	3.69	965.21	0	0	0	201.38	58.44	24.45	44.28	0	16.05	6.41	37.3	18.08	76.16	771.93	26.2
19	h8	0	0	0	1.15	0	40	50515	2.4	0.84	12.51	4114.3	1357.98	275.65	2.56	3.86	3779.56	2.4	4.14	6.33	5.57	79.01	20.89	178.67	3.47	35.69	5.79	170.9	28.63	1054.97	4022.8	31.4
	D1	1266.13	4.48	156.87	15.05	1870	2170	158242	0.84	1.31	14.8	606.6	23.69	127.46	11.08	1.86	1511.12	0.94	2.6	5.45	5.57	42.9	48.7	34.75	0.99	4.97	0	9.89	7.28	60.93	360.32	23.4
	D5	563.95	0	47.57	0.58	0	890	19397	0	2.09	23.21	774.48	37.42	16.29	0	0.15	445.89	0	2.6	2.42	5.18	58.64	44.59	12.12	0.58	2	0	1.14	5.17	35.68	250.27	12.3
	D6	0	0	0	0.58	0	50	14555.2	0.09	2.02	0	568.3	58.62	14.1	0	0	2203.82	0	10.22	2.66	2.84	78.31	108.31	19.22	0.99	6.74	14.48	1.14	17.54	59.78	366.35	16.1
	h12	1037.73	3.34	107.01	9.98	1580	990	271925	0.84	1.35	22.2	1261.94	29.24	202.89	0	0.84	1117.24	1.48	2.03	5	4.22	60.05	27.4	60.74	1.49	5.88	0	51.66	6.48	75.11	457.76	23.8
	h20	0	0	0	1.88	0	170	180989	1.94	2.31	34.49	1587.71	84.32	168.98	3.95	2.86	2317.06	1.75	7.97	6.99	7.27	53.79	42.95	67.47	2.48	7.77	2	77.76	10.53	135.48	415.44	29.1
20	h4	1023	29.85	154	69.33	2160	1120	16822.3	2.85	1.38	23.21	192.8	45.46	33.07	1.66	3.53	884.62	3.29	2.03	3.85	5.95	69.89	0	6.16	0.83	4.82	5.37	10.07	3.65	52.71	195.01	75.1
	h8	1600	77.59	257	131	6380	1930	81173.2	5.19	1.95	53.04	149.4	85.59	29.76	4.29	7.14	554.6	4.77	8.74	6.99	13.75	26.59	0	7.26	4.3	5.73	5.16	7.54	3.36	35.91	129.81	48.1
	D1	1217	28.37	167	89.03	2320	1040	194465	1.03	0.64	0	164.76	50.75	53.74	0.08	0	580.38	1.35	0.65	3.62	1.61	81.83	0	37.18	0.66	3.67	0.95	8.81	3.94	33.66	392.97	23
	D2	0	5.21	0	1.72	0	0	90527.7	1.76	0.7	0	309.06	91.91	121.85	0	0	1208.47	0.37	2.88	9.36	1.19	54.94	51.99	73.62	2.15	10.52	15.11	75.43	10.17	61.89	719.91	29.5
	D3	1576	45.06	214	102	3850	1640	93434.4	1.58	1.11	12.51	282.46	38.77	51.23	0	0.5	504.04	0.8	0.65	6.11	2.84	30.97	14.41	14.7	0.99	2.6	1.16	4.96	5.39	29.28	214.34	23
	D4	514	12.04	67.7	23.35	710	580	65751.6	0.75	0.97	10.11	337.4	18.04	12.9	0	0.5	330.61	0.94	2.03	5.22	1.61	41.15	3.59	8.73	0.34	2.78	0.74	0.09	3.94	25.93	177.98	20
	D5	1355	30.34	165	80.1	2280	1430	33062.9	3.03	1.11	21.19	386.01	48.11	11.24	0	3.19	1088.47	1.75	7.18	5.67	7.84	148.7	8.37	16.49	1.65	6.67	2.42	1.93	10.97	51.3	517.47	26.9
	h16	0	5.99	0	1.2	0	0	200140	3.57	1.88	44.86	113.22	56.01	19.25	3.09	4.52	264	2.27	7.58	4.54	10.62	21.84	0	5.91	2.64	3.67	4.53	7.54	1.61	31.38	77.28	25.7
21	h4	1527.65	16.79	134.25	28.1	2100	2740	39163.4	10.97	6.08	49.13	460.43	1959.51	399.08	15.89	2.5	3026.63	1.41	34.29	18.54	4.96	64.55	36.54	94.31	0	19.21	3.49	162.44	16.77	95.56	1710.65	25.6
	h8	919.06	13.11	72.37	27.33	520	1410	143074	7.78	4.85	95.81	386.02	641.7	658.81	8.25	1.22	2500	0.88	24.8	12.77	4.83	71.41	46.03	162.12	0	20.59	3.49	49.98	16.06	118.68	2759.97	15.6
	D1	1147.33	11.05	128.33	27.33	1780	1760	184712	3.03	4.8	63.93	538.4	55.68	224.12	6.96	0.75	1665.94	0.7	16.2	12.77	4.02	33.38	141.45	68.56	0	12.6	1.07	51.9	9.62	34.3	817.8	11.2
	D2	0	6.69	0	0	0	50	105258	6.31	3.64	58.31	613.93	171.9	60.99	7.82	0.29	2016.08	0.7	22.49	15.02	3.71	25.9	211.49	772.98	0	14.95	1.56	22.61	12.02	54.49	1395.43	44.2
	D3	1232.1	20.56	131.47	51.58	2310	3200	93597.8	3.48	3.22	49.13	1044.26	57.82	73.03	5.63	1.22	1524.59	1.23	17.53	13.08	4.2	36.18	164.99	59.99	0	12.17	0.83	20.93	14.04	58.64	1207.71	10.8
	D4	563.95	12.59	58.2	14.04	440	720	67901.3	6.9	2.91	42.12	1275.08	93.3	65.2	10.34	1.86	1345.43	0.88	23.36	17.81	4.08	31.34	198.71	37.8	0	11.43	0	16.83	14.69	65.48	923.62	13.2
	D5	578.69	14.15	43.38	33.41	420	610	35066.2	10.4	12.63	54.2	2871.66	133.04	28.36	11.96	1.22	2079.94	1.5	25.36	20.63	4.71	54.94	243.73	48.41	0	24.84	1.32	19.48	27.38	94.68	1157.54	32.2
	D6	2093.01	34.19	270.36	67.18	5780	6980	36282.8	9.24	12.19	65.51	2281.18	104.8	31.52	14.73	2.83	1469.96	1.58	27.57	20.84	4.96	54.17	253.99	50.56	1.17	18.54	1.07	16.71	24.89	83.92	966.08	38.6
	h12	1343.99	11.56	154.84	35.67	2350	3240	188075	5.43	3.22	45.67	378.62	104.8	875.28	5.63	1.22	1608.59	0.88	18.82	10.25	4.2	57.05	94.5	157.72	0	10.9	3.49	126.98	10.92	61.93	2119.41	13.9
22	h4	492.81	0	47.57	0	0	710	3378.02	2.73	2.19	104.8	256.15	34.9	304.57	8.67	0.91	1526.34	0.34	15.52	7.38	3.59	35.05	0	29.96	0	5.32	2.53	170.74	8.4	94.24	1231.02	34.4
	h8	711.34	0	45.9	5.37	290	520	55903.1	3.33	3.27	65.51	303.54	268.6	380.62	8.88	1.22	1125.73	0.34	17.2	10.75	4.2	39.58	0	92.54	0	5.12	3.49	49.14	10.27	46.07	2164.1	18.5
	D2	1019.43	0	136.68	5.37	1170	1730	146321	2.73	2.19	183.17	1369.36	64.3	323.83	3.3	0.29	702.65	0.7	15.86	15.64	3.84	48.74	0	182.84	0	15.75	0.1	53.1	23.84	78.54	2648.95	17.8
	D3	1481.2	14.43	215.78	47.61	7090	1090	49631	5.43	1.89	140	1505.61	36.92	46.63	4.26	2.83	716.53	1.76	16.2	10.75	4.39	17.97	0	43.09	0	13.87	2.53	17.43	12.61	45.22	1089.56	13.1
	D4	1513.45	1.72	230.8	10.2	4500	3490	27175.5	3.03	2.19	159.62	1993.46	35.91	26.22	4.72	1.22	1423.91	1.58	14.82	10.95	4.08	23.85	9.21	39.03	0	5.12	0.59	17.55	13.84	42.2	1191.79	11
	D5	1091.3	1.35	134.25	6.52	2480	1520	27877.3	2.27	1.79	119.52	906.77	30.91	26.3	1.23	1.22	1439.87	0.52	13.39	8.56	3.71	18.8	8.52	28.36	0	4.16	0	18.88	11.05	38.59	942.59	13.5
	D6	936.34	0.59	99.75	7.71	1690	1430	13819.1	3.03	2.91	173.86	704.78	34.9	35.12	4.26	1.86	1034.89	0.7	13.39	10.05	3.9	23.73	12.58	25.17	0.12	5.42	0.1	20.45	11.57	37.66	964.01	12.8
	h16	914.07	0	132.86	8.33	1270	1960	77508.1	1.8	2.96	138.75	240.66	74.18	200.72	2.81	0.29	577.74	0.34	11.11	8.96	4.27	23.11	0	61.62	0	2.97	3.73	62.97	6.59	32.55	1171.93	20.7
	h24	1238.15	1.72	130.08	14.77	2550	2410	209483	3.63	1.79	133.07	149.21	28.94	39.65	4.49	0.6	366	0.34	16.2	8.96	3.71	11.17	9.21	26.18	0	4.05	1.07	314.27	6.07	36.24	398.01	20.3
23	h4	619	15.05	93.5	35.59	1390	630	8922.38	2.27	1.28	44.79	334.42	25.05	55.53	0	1.22	1105.44	0.34	7.72	3.19	3.24	87.65	0	9.54	0	2.01	1.56	56.95	6.65	38.13	509.71	21.8
	h8	915	37.19	143	61.5	3800	940	43793.7	2.42	1.68	18.17	246.94	25.05	50.18	0	0.91	752	0.7	7.72	2.82	3.42	43.51	9.21	42.13	0	0	0	81.59	6.01	50.17	450.86	12.8
	D3	1145	40.66	178	80.9	4910	1150	88803.7	1.96	11.8	54.2	346	13.87	25.24	1.23	2.34	517.85	1.05	9.48	3.93	3.77	68.72	14.53	12.65	0	7.22	0.59	7.22	10.14	42.2	671.42	11
	D4	670	9.23	92.53	30.18	1740	650	46201.3	1.49	10.31	89.44	665.99	15.67	10.12	0	0.6	900.95	0.52	4.7	4.21	3.24	75.04	9.9	12.6	0	8.09	0	8.08	10.53	45.22	632.51	12
	D5	384	0.77	48.43	15.17	460	360	30249.7	2.42	9.22	89.44	861.34	28.94	29.24	0	1.54	1457.58	0.7	9.48	4.68	3.59	106.1	22.59	63.08	0	14	2.28	13.93	17.1	74.31	1147.37	12.4
	D6	854	14.38	102	27.18	1530	700	32352	3.63	4.69	74.75	897.16	44.1	12.3	0	3.31	1507	1.05	14.82	4.49	3.84	75.49	22.59	14.5	0	10.98	3.01	10.64	13.39	34.05	572.22	12.4
	h12	1075	40.87	159	71.79	4350	990	116031	3.63	1.18	57.49	198.53	19.35	74.95	0	2.18	845.35	1.05	4.7	3	3.96	51.13	30.25	143.28	0	2.01	0.59	54.31	8.2	50.57	654.8	10.3
	h24	275	6.98	59.03	22.98	980	370	310110	1.18	4.16	90.87	218.51	10.36	100.92	0	1.22	424.75	0.61	3.5	4.49	3.59	56.88	16.44	36.66	0	3.46	0.59	58.4	8.07	45.64	648.04	8.1
24	h4	1590	14.95	195	47.04	3310	1020	72575.1	0.19	1.13	5.11	7459.4	2.87	55.91	0	9.99	1048.74	5.7	0	4.43	3.3	87.09	61.01	42.02	5.37	25.49	5.26	20.11	49.88	47.72	417.23	84.7
	h8	610	7.19	66.05	21.83	260	330	108536	0	0.64	5.11	7926.51	16.47	77.74	0	17.56	2264.1	6.43	0	5.12	4.05	100.8	36.35	75.43	7.26	35.74	3.61	20.42	44.92	46.45	504.84	62.4
	D1	1041	30.93	97.49	65.42	1390	510	182136	1.9	1.13	10.48	5360.47	16.47	151.16	0	23.35	8354.12	6.7	0	5.64	8.1	82.03	76.22	77.82	7.26	32.11	44.1	19.19	42.39	38.42	425.34	22.2
	D2	1314	74.81	150	214	3090	660	151410	2.89	1.59	16.86	5074.62	14.13	141.25	1.29	17.12	3289.06	7.64	0	7.29	7.34	65.35	127	63.86	7.5	20.9	7.87	31.68	50.87	44.8	383.2	33.6
	D4	1116	14.54	128	43.15	1150	530	104344	0	0.64	0.61	5991.53	0	44	0	11.55	1088.23	5.9	0	4.77	3.05	60.4	13.7	32.15	7.26	15.37	2.23	10.6	45.83	32.49	239.86	18.4
	D5	2316	75.96	244	170	5020	1600	75954.3	5.57	1.44	17.62	5711	2.87	58.14	0.61	35.13	6404.33	8.25	0	6.85	9.26	115.9	9.98	34.22	15.99	25	16.23	14.6	43.77	44.54	250.34	10.8
	D7	564	11.7	72.14	46.07	680	370	57652.6	0.76	0.81	6.99	6274.05	0	63.03	0.61	31.35	8901.48	7.5	0	4.43	4.55	94.59	0	25.33	12.77	23.03	5.26	9.06	41.55	39.61	227.13	11.1
	h20	359	1.14	45.6	8.09	310	0	83604.4	0.19	0.81	0.61	573.704	0.81	88.61	0	22.01	1311.37	8.45	0	4.95	6.7	128.92	46.18	49.99	10.57	19.85	26.17	21.94	28.93	45.18	276.87	17
25	h4	820.45	0	52.52	5.45	80	730	5468.7	0	0	23.5	652.51	67.17	318.25	0	0.16	3671.37	4.18	0	2.88	3.05	63.99	57.04	101.99	2.94	5.57	2.81	983.51	15.5	77.05	2677.82	42.7
	h8	1614.83	13.23	140.82	44.57	1810	2940	101689	1.33	0.81	24.93	475.27	123.36	431.2	0.25	2.4	1243.98	4.97	0	5.29	4.17	59.27	17.37	95.96	3.89	0	4.01	32.75	12.56	38.82	2154.63	28.6
	D1	1463.11	0	212.89	17.7	3010	3180	317999	0	6.34	34.54	822.9	0.81	111.21	0	1.06	1281.58	4.44	0	6.5	2.55	23.35	139.52	49.68	3.15	10.95	2.04	133.81	19.44	57.26	1070.23	22.6
	D4	114.17	0	14.01	2.09	0	270	119902	0	1.28	49.37	1178.27	2.87	44.29	0	1.51	775.47	4.44	0	5.98	2.06	29.89	46.76	16.66	3.57	9.87	0.94	5.02	14.36	46.33	757.8	12.8
	D5	0	0	19.53	2.76	0	340	116070	0	3.18	49.37	1140.56	5.04	50.11	0	0	967.57	4.44	0	6.68	1.32	26.51	39.83	16.55	3.67	10.95	0.61	17.67	16.63	50.23	680.07	79.7
	D6	893.93	0	120.23	2.76	490	1410	54105.8	0	2.61	55.57	1152.27	7.26	65.48	0	0.16	740.3	4.44	0	5.46	1.81	28.16	44.45	17.72	3.78	7.89	1.66	16.13	13.05	38.16	581.23	12.8
	h20	1091.3	15.72	118.82	54.36	3260	790	386118	1.62	1.88	41.75	365.89	9.52	235.58	0	4.19	684.6	4.97	0	4.95	4.3	30.28	59.31	66.55	3.67	10.05	4.01	170	16.15	54.33	1199.98	29.7
26	h8	1899.41	7.93	315.74	28.4	5990	4520	24901.4	6.55	1.28	58.63	805.93	1109.55	80.2	3.89	7.32	657.52	5.23	3.87	6.59	5.56	60.02	0	13.67	3.89	12.63	5.69	94.84	15.75	38.42	578.42	63.5
	D1	2385.78	20.33	427.91	53.96	8710	9010	131373	1.62	2.9	68.23	692.32	26.01	699.26	1.45	0.16	581.69	5.23	0	7.11	2.06	58.61	0	92.35	3.57	11.72	2.04	58.38	17.44	38.95	870.31	19.4
	D3	0	0	0	0	0	150	66209.8	1.05	2.18	68.83	2097.59	38.23	100.26	3.25	0.16	639.32	5.1	1.35	11.59	1.81	48.21	0	39	3.15	9.68	2.42	10.91	23.07	40.79	980.85	17.3
	D4	0	0	11.9	0	0	650	41327.4	0.33	2.03	35.2	2877.22	33.3	37.83	1.62	0	1015.34	4.77	0	8.16	1.56	48.42	0	26.58	2.53	4.18	1.48	7.51	18.08	41.05	713.11	50.5
	D6	480.03	5.22	80.79	19.65	1710	440	30205.1	3.6	1.59	49.37	1876.63	51.95	34.24	2.6	4.19	593.31	5.37	4.9	7.37	5.05	58.99	0	18.08	3.78	8.1	5.69	9.99	20.47	34.13	362.34	20.8
	h12	1527.65	0	194.73	21.08	3880	3320	83905.8	0.76	0	44.32	544.69	29.64	24.14	1.62	0.61	286.55	4.64	0	3.91	1.69	28.96	0	12.25	2.83	5.31	2.04	9.99	7.82	25.99	241.73	21.2
	h16	1387.51	0	160.24	14.75	1510	1990	130266	0	0	46.86	581.65	7.26	74.64	0.43	0	840.52	4.31	0	4	0.59	46.33	0	20.9	2.33	3.7	2.42	15.83	11.89	40.92	477.55	17.7
27	h4	0	0	0	0	0	190	10735.2	0	1.64	21.43	218.13	0	20.49	0	3.6	906.7	0	2.1	4.02	5.71	38.01	0	10.04	2.84	0	0	2.48	1.61	23.46	237.72	15.5
	D1	214.97	0	41.68	0	0	1010	12051.9	0	1.87	13.22	276.26	0	4.43	0	2.03	497.65	0	2.5	3.65	3.62	43.05	0	4.06	1.86	0	0	0	0.07	22.44	178.16	5.8
	D2	0	0	6.87	0	0	280	54287.9	0	2.83	5.82	395.85	1.79	358.7	0	0.04	1004.65	0	0	4.66	1.9	22.46	0	39.02	1.03	0	0	16.46	5.11	31.07	533.52	18
	D3	0	7.23	33.43	23.26	0	590	84996.4	0	1.19	0	284.18	0	125.72	0	0	979.9	0	0	4.53	1.64	19.9	0	15.31	0.8	0	0	0.41	5.17	15.75	345.28	25.6
	D5	0	0	0	0	0	50	21915.9	0	1.81	0	364.17	13.63	24.54	0	0	1002.18	0	1.46	5.18	1.77	35.9	0	50.59	1.98	0	0	0	10.52	28	484.04	24.9
	D6	770.34	0	94.24	9.81	470	1520	16801.4	0.22	2.4	37.7	280.23	15.6	10.31	0	6.02	431.15	0.29	6.16	5.44	10.23	24.19	0	9.75	5.24	0	2.62	0.82	4.03	27.54	219.59	13
	h12	1555.84	0	247.24	12.07	3260	4700	17323.8	0	1.93	21.43	249.45	0	15.42	0	4.31	259.11	0	4.45	4.4	7	32.26	0	12.51	3.09	0	0	0	1.93	24.71	277.8	11.9
	h16	847.26	5.87	103.76	29.89	2940	1140	17298.1	0	1.96	14.93	329.93	0	10.22	0	2.89	964.93	0	2.5	3.41	4.03	28.14	0	7.92	1.74	0	0	0	1.77	23.72	269.07	8.3
28	h4	0	0	0	0.85	0	0	9072.57	1.75	0.99	63.62	253.3	149.7	91.15	0	0.72	9291.88	13.33	31.06	4	15.46	43.64	2.84	23.69	0	6.56	0	473.99	11.34	92.3	525.45	24.8
	h8	862	5.55	132	52.15	1710	810	80600.1	0	3.8	0	140.08	49.32	34.76	0	0	596.34	2.21	3.95	0	7.18	13.31	0	15.36	0	0	0	4.53	0	18.17	223.88	12.5
	D1	0	0	8.77	6.85	0	160	187942	0	0.99	33.52	113.53	68.06	95.85	0	0	250.16	9.92	13.54	3.57	10.75	18.62	6.14	27.72	0	3.73	0	15.89	1.28	25.73	250.3	11.7
	D1	0	0	0	0.85	0	0	146344	0	0.99	37.9	173.78	99.99	139.76	0	0	534.41	1.51	6.64	8	10.1	17.74	18.54	344.69	0	1.07	0	24.32	4.15	45.07	641.53	9.3
	D2	30.52	0	6.8	3.74	0	170	96372.2	0	1.11	42.04	219.14	59.57	34.5	0	0	325.5	4.58	15.2	4	12.37	18.4	1.23	23.37	0	4.17	0	1.03	1.38	26.88	203.43	5.7
	D3	0	0	0	3.08	0	100	55703	0	0.9	10.94	365.31	56.16	10.36	0	0	320.59	1.51	9.89	3.57	10.1	14.76	0	26.91	0	1.07	0	0	1.78	20.83	224.26	5.2
	D4	0	0	0	3.08	0	150	34691.2	0	1.56	69.99	236.57	119.96	14.9	0	0.14	372.9	9.25	26.32	5.28	13.02	22.24	19.84	22.13	0	6.99	0	0	5	40.83	192.02	4.7
	D6	0	0	0	1.5	0	90	18425.6	0	1.49	94.38	262.07	141.46	13.96	0	1.8	888.18	8.56	29.33	8.82	15.29	25.09	45.57	22.4	0	7.66	0	2.63	3.41	43.27	201.8	6
	h12	289	2.45	64.72	20.99	770	440	174375	0	1.38	28.82	124.17	56.16	33.56	0	0	323.86	5.38	7.23	1.81	8.8	14.52	0	10.88	0	2.29	0	0	0.26	20.83	125.28	12.8
29	h4	1540	17.38	235	52.44	3940	1490	13584.8	17.46	0.01	35.23	945.64	39.24	60.1	20.27	7.25	2367.31	21.97	20.78	16.6	5.41	47.83	81.35	43.52	13.84	18.13	61.13	304.99	28.21	159.57	970.14	56.3
	D1	2970	78.89	474	179	12800	4230	160218	10.23	1.04	75.24	371.17	79.83	37.57	11.23	12.53	359.05	9.85	22.97	13.12	13.25	33.94	17.58	19.16	11.94	7.36	23.63	22.23	4.71	44.52	144.94	12.27
	D3	3698	40.91	543	110	16160	5140	23916.2	8.93	3.08	59.11	384.57	62.88	28.57	13.15	9.69	561.74	11.26	16.86	10.3	9.13	34.91	13.62	16.44	9.42	7.7	26.22	16.26	6.2	38.96	215.49	6.35
	D4	3039	72.71	457	101	14120	4410	21284.6	11.83	5.69	90.2	367.99	139.75	23.66	19.42	18.12	418.08	13.61	31.52	15.56	17.38	41.91	54.13	19.61	13.61	9.09	28.36	17.26	10.72	55.21	190.43	7.17
	D6	2350	42.7	377	73.1	10350	2710	18865.8	20.98	6.79	149.2	441.62	228.13	54.67	28.21	26.96	1165.43	23.4	45.56	28.05	28.14	53.68	176.23	32.96	20.82	12.59	57.15	30.47	21.83	73.36	220.16	11.1
	h12	1730	33.83	298	87.47	5820	2040	152453	8.93	0.09	44.47	468.73	54.52	40.5	13.62	7.7	734.11	11.06	15.77	8.34	7.06	31.44	52.2	30.86	9.3	7.18	28.36	23.22	3.21	36.99	236.91	39.05
	h16	1013	44.19	163	106	5300	1170	192596	9.58	0.64	69.7	321.52	82.27	38.98	12.2	10.35	179.77	9.85	19.86	9.59	13.05	30.16	0	22.19	10.51	6.65	23.19	19.59	2.98	40.87	133.6	27.45
30	h4	95.42	7.2	34.4	7.19	450	250	14728	10.25	7.33	156.73	587.39	104.19	92.82	49.47	17.95	1290.8	12	8.91	21.83	12.6	46.09	23.44	31.87	0	12.36	74.62	212.84	14.44	92.77	908.04	38.9
	h8	224	12.25	56.07	17.12	1060	530	53405.1	16.59	13.25	231.05	710.82	170.39	179.23	67.04	30.96	925.9	17.68	17.7	31.01	22.62	96.23	63.62	99.18	0	15.75	103.69	233.97	18.37	94.15	4892.27	27.5
	D1	432	19.7	86.86	43.61	1730	890	84478	10.38	6.64	140.82	357.66	125.19	65.48	35.85	20.05	555.52	11.72	13.16	21.62	16.4	32.06	0.77	24.37	0	10.14	49.19	84.01	7.99	60.02	211.43	11.7
	D4	176	7.84	43.95	20.5	760	470	125751	10.25	5.47	126.82	381.74	132.16	21.37	28.54	18.71	356.43	10.34	17.7	24.21	19.29	35.96	10.98	16.9	0	13.25	40.25	50.14	9.88	60.72	175.79	0
	D6	345	15.58	69.51	35.44	1550	870	27867.9	12.3	5.91	137.38	463.17	135.65	28.83	29.72	19.48	637.25	8.94	18.44	23.13	19.29	32.54	4.39	16.18	0.23	10.48	34.81	53.23	9.67	54.25	202.53	0
	h20	46.95	6.77	30.36	7.19	550	230	93645.9	12.93	10.48	174.34	435.26	90.12	136.85	50.5	20.05	671.59	14.46	9.96	27.21	14.39	35.96	39.21	42.61	0	13.03	89.83	164.33	12.75	72.67	471.15	11.4
31	h4	0	12.12	0	0	0	0	19630.4	37.17	1.04	51.56	1895.81	248.27	234.14	49.47	1.84	6016.03	36.1	7.56	51.29	15.5	41.53	97.49	67.99	0	25.47	102.59	1015.77	17.81	149.64	3152.17	12.8
	h8	0	12.12	0	0	0	0	192049	40.63	0.9	33.05	826.58	104.19	300.94	41.72	1.07	3199.47	33.56	2.6	53.5	14.16	19.53	111.94	68.2	0	22.04	84.79	140.33	16.96	66.17	2152.15	5.3
	D1	0	11.05	0	0	0	0	401464	24.01	0.9	43.44	512.82	0	111.4	36.22	1.84	2037.29	25.58	7.09	42.59	11.02	16.67	190.84	42.1	0	19.21	65.77	125.31	11.63	41.53	623.86	1.4
	D2	356	12.82	18.31	28.88	4130	450	261468	23.65	3.81	117.74	369.03	142.61	56.28	27.34	14.5	829.94	19.28	21.69	41.37	21.07	25.91	49.49	28.03	3.31	17.37	48.6	40.92	12.05	50.47	374.37	0.5
	D3	0	10.32	0	0	0	0	245042	19.58	1.39	48.91	601.74	58.09	59.27	26.94	2.61	1184.99	20.47	6.59	40.34	13.94	27.27	106.16	103.2	0	17.3	62.03	58.88	16.26	49.69	1139.35	0
	D4	0	5.81	0	0	0	0	107867	27.91	2.1	73.28	997.55	39.93	65.56	33.59	1.84	1157.45	24.8	7.8	58.68	10.35	26.46	101.35	29.56	0	18.54	63.18	87.75	16.54	51.23	640.46	0
	D5	0	9.23	0	0	0	0	78963.3	32.02	3.81	89.46	753.94	125.19	50.21	28.74	5.68	1396.41	24.8	15.84	60.47	16.62	35.74	155.07	152.62	0	21.02	72.63	104.27	30.91	80.07	897.24	22
	D6	0	2.93	0	0	0	0	312244	18.21	9.62	90.5	683.85	81.28	82.22	23.46	5.68	1857.1	17.42	10.95	41.98	15.28	26.46	152.2	56.74	0	19.27	29.9	84.58	27.45	86.25	914.78	0
	h16	0	10.32	0	13.84	1240	110	286459	19.95	1.46	71.02	502.72	90.12	149.85	26.33	4.91	2588.45	20.34	10.95	33.73	13.94	24.36	86.87	38.57	0	15.35	53.01	79.41	11.91	57.17	773.52	7.3
32	h4	1039	6.52	131	122	11680	1440	23427.9	2.05	0.84	22.36	559.92	40.82	5.18	0	5.13	1815.66	1.62	0	1.1	5.11	115.81	0	4.21	2	3.78	0	24.68	7.67	68.96	311.29	20.9
	D1	340	8.05	24.62	77.7	7930	610	91040.6	2.4	1.42	30.48	587.92	69.39	36.24	0.62	7.51	84.39	2.4	0	4.15	8	74.21	0	5.9	3.45	0.17	0.12	15.57	7.41	49.09	410.67	7.6
	D2	0	0	0	2.19	0	0	69677.9	0.28	0.78	15.04	1208.92	30.11	17.49	0	2.16	2528.39	0.86	0	2.78	3.07	102.35	0	7.56	2.28	8.47	0	15.57	13.82	71.96	1001.72	19.3
	D3	138	0	9.29	46.97	4870	420	41642.8	0.28	1.29	18.76	859.77	54.21	2.58	0	4.68	2229.67	0.56	0	0	4.19	87.47	0	4.87	2.07	1.29	0	5.54	8.24	46.76	433.03	25
	D4	0	0	0	0	0	90	45842.5	0.37	1.03	0	1458.8	51.53	1.52	0	1.57	3403.89	0.56	0	1.88	1.5	124.43	0	44.56	1.31	6.83	0	13.87	19.2	93.47	1061.05	16.2
	D5	0	0	0	6.06	630	0	57967.1	0	0.91	13.13	784.3	31.89	1.7	0	4.53	168.2	0.71	0	0	2.64	99.33	0	4.39	2.07	1.94	0	7.4	7.28	60.07	274.87	13
	h12	608	16.55	50.66	111	8840	740	81130.3	4.11	1.42	39.37	362.31	72.97	7.82	1.4	9.9	817.72	2.01	0	2.65	9.76	71.39	0	6.33	5.8	1.18	0	12.14	6	41.33	187.41	12.1
	h12	0	0	0	30.71	3570	270	180173	0.28	0.66	19.97	309.58	33.68	16.42	0	4.53	843.91	0.13	0	0	3.96	70.67	0	6.63	1.65	0	0	14.15	4.27	26.69	237.7	8.7
	h20	0	0	0	43.19	4190	270	99734.3	2.4	1.16	27.04	481.73	56.89	53.08	0	6.32	1074.22	1.78	0	3.9	5.93	79.08	0	15.99	3.04	0.51	0	24.41	8.63	49.09	491.79	7.3
